# Supplementary material for: Nasopharyngeal carriage of Streptococcus pneumoniae among HIV-infected and –uninfected children <5 years of age before introduction of pneumococcal conjugate vaccine in Mozambique
Source: PLoS One. 2018 Feb 15;13(2):e0191113. doi: 10.1371/journal.pone.0191113 (PMC5813901; doi:10.1371/journal.pone.0191113)
Supplement: S1 Table — (XLS) [file pone.0191113.s001.xls]

## Sheet: minimal_data_set
studysubjectid	weight	height	quellungresultspcrresults	erytromycin	linezolid	penicilin	ciprofloxacin	amoxicilin	chloramphenicol	cefotaxime	tetracycline	levofloxacin	clindamycin	meropenem	trimethsulfa	ceftriaxone	vancomicin	cefuroxime	synercid	rifampin	site	SPN	sex	hiv_exp	tarv_	cotrim_	hiv_stat	ever_BF	current_BF	fever_	cough_	snot_	hospitalized_	abx_	hh_6ormore	school_	smoker_	mudstick_wall	woodcoal_fuel
C-001	5	63	19F																		DSSManhica	1	0			0	0	1	1	0	0	0	0	0	0	0	0	0	1
C-002	8.8	69.3	10B																		DSSManhica	1	0	0		0	0	1	1	0	0	0	0	0	1	0	0	0	1
C-003	5.2	63	19A																		DSSManhica	1	1	0		0	0	1	1	0	0	0	0	0	1	0	0	0	0
C-004	7		23F																		DSSManhica	1	0	0		0	0	1	1	0	0	0	0	0	1	0	0	0	1
C-005	7.3		12F																		DSSManhica	1	0	0		0	0	1	1	0	0	0	0	0	0	0	0	0	1
C-006	5.2	59.5	23F																		DSSManhica	1	0	0		0	0	1	1	0	0	0	0	0	0	0	0	1	1
C-007	8.7	65.4	15C																		DSSManhica	1	1	0		0	0	1	1	0	0	0	0	0	0	0		1	1
C-008	3.6	53.8	21																		DSSManhica	1	0			0	0	1	1	0	0	0	0	0	1	0	0	1	1
C-009	8.6	68.6	19A																		DSSManhica	1	1			0	0	1	1	0	0	0	0	0	0	0	0	1	0
C-010	4.4	56.3	28F	0.5	< 2	< 0.03	< 2	0.12	4	< 0.06	0.5	1	0.06	< 0.06	=4	0.12	0.5	< 0.5	< 1	< 2	DSSManhica	1	0	0		0	0	1	1	0	0	1	0	0	1	0	0	1	1
C-011	9.7	74.8	19F																		DSSManhica	1	0	0		0	0	1	0	0	0	0	0	0	0	0		1	1
C-012	6.6	65																			DSSManhica	0	1			0	0	1	1	0	0	0	0	0	0	0	0	0
C-013	4.6	52.5																			DSSManhica	0	1			0	0	1	1	0	0	0	0	0	1	0	0	0	1
C-014	6.5	62.1	23F																		DSSManhica	1	0	0		0	0	1	1	0	0	0	0	0	1	0	0		1
C-016	3.8	52.3	19F																		DSSManhica	1	1	0		0	0	1	1	0	0	0	0	0	1	0	0	0	1
C-017	9.5	69	23F	2	< 2	0.25	< 2	0.25	4	0.12	>8	< 0.5	0.06	< 0.06	=4	0.12	0.25	< 0.5	< 1	< 2	DSSManhica	1	0	1		0	0	1	1	0	1	1	0	0	0	0	1	1	1
C-018	5.2	55																			DSSManhica	0	0	0		0	0	1	1	0	0	0	0	0	0	0		0	1
C-019	7.9	54																			DSSManhica	0	1	0		0	0	1	1	0	1	1	0	0	1	0	0	0	1
C-020	6.1	65.4	13	0.06	< 2	0.25	< 2	0.12	4	0.12	< 0.25	1	0.06	< 0.06	>4	0.12	0.25	< 0.5	< 1	< 2	DSSManhica	1	0			1	0	1	1	0	0	0	0	0	0	0	0	1	1
C-021	4.5	54.2																			DSSManhica	0	1			0	0	1	1	0	0	1	0	0	1	0	1	1	1
C-022	3.4	50	13	< 0.03	< 2	0.5	< 2	0.12	4	0.12	0.5	1	0.06	< 0.06	>4	0.12	0.5	< 0.5	< 1	< 2	DSSManhica	1	0	0		0	0	1	1	0	0	0	0	0	1	0		1	1
C-023	6.9		15B	0.06	< 2	0.06	< 2	< 0.03	4	< 0.06	0.5	1	0.06	< 0.06	>4	0.06	0.5	< 0.5	< 1	< 2	DSSManhica	1	1	1		1	0	1	1	1	1	1	0	0	0	0	1	1
C-024	6.6	69																			DSSManhica	0	1	0		0	0	1	1	0	0	0	0	0	1	0	1	0	1
C-025	5.9	63	18C																		DSSManhica	1	1	1		1	0	1	1	0	0	0	0	0	1	0	0	1	1
C-026	5.9	62.9	34	0.06	< 2	< 0.03	< 2	< 0.03	< 2	< 0.06	0.5	1	0.12	< 0.06	>4	0.06	0.5	< 0.5	< 1	< 2	DSSManhica	1	1				0	1	1	0	0	0	0	0	0	0		0	1
C-027	9.4	69	9V	0.06	< 2	0.5	< 2	0.25	4	0.25	0.5	1	0.06	< 0.06	>4	0.25	0.5	< 0.5	< 1	< 2	DSSManhica	1	0	1		1	0	1	1	0	0	0	0	1	1	0	0	0	1
C-028	6.6	63	19F	0.06	< 2	0.5	< 2	0.25	>8	0.25	>8	1	0.06	< 0.06	=4	0.25	0.25	< 0.5	< 1	< 2	DSSManhica	1	1	0		0	0	1	1	0	0	0	0	0	0	0	0	0	1
C-029	6.6	62	23F	4	< 2	0.25	< 2	0.5	4	0.12	>8	1	0.06	0.12	>4	0.25	0.5	< 0.5	< 1	< 2	DSSManhica	1	0	0		0	0	1	1	0	0	0	0	0	0	0	0	0	1
C-030	18.9	104.6	15A	< 0.03	< 2	0.06	< 2	< 0.03	4	0.12	< 0.25	1	0.06	< 0.06	>4	0.12	0.5	< 0.5	< 1	< 2	DSSManhica	1	1	0		0	0	1	0	0	0	1	0	0	1	0	0	0	1
C-031	9.9	66.5	23F	4	< 2	0.5	< 2	0.5	4	0.12	>8	1	0.06	0.12	>4	0.25	0.5	< 0.5	< 1	< 2	DSSManhica	1	1	0		0	0	1	1	0	0		0	0	0	0	0	0	1
C-032	2.8	51																			DSSManhica	0	1	0			0			0	0	0	0		1	0	0	0	1
C-033	18.1	108.1	6B	0.06	< 2	< 0.03	< 2	< 0.03	4	< 0.06	0.5	< 0.5	0.12	< 0.06	1	< 0.03	0.5	< 0.5	< 1	< 2	DSSManhica	1	0			0	0	1	0	0	0	0	0	0	1	1	1	1	1
C-034	7.8	73.5	23F																		DSSManhica	1	0	0		0	0	1	1	0	0	0	0	0	0	0	1	1	1
C-035	6.9	62.4	6A	=32	< 2	0.25	< 2	0.25	4	0.12	0.5	1	0.06	< 0.06	=4	0.25	0.5	< 0.5	< 1	< 2	DSSManhica	1	1	1		1	0	1	1	1	1	1		1	0	0	0	1	1
C-036	10.3	78.3																			DSSManhica	0	1			0	0	1	0	0	0	0	0	0	1	1	1	0	1
C-037			Not pneumo																		DSSManhica	0	0	1		1	0	1	0	0	0	1	0	0	0	0	1	1	1
C-039	10.6	76.5																			DSSManhica	0	1	0		0	0	1	1	0	0	0	0	0	0	0	0	0	1
C-040	16.4	99.6	23F	4	< 2	0.25	< 2	0.5	4	0.12	>8	< 0.5	0.06	0.12	>4	0.12	0.5	< 0.5	< 1	< 2	DSSManhica	1	1			0	0	1	0	0	0	0	0	0	1	0	1	1	1
C-041	14	68.4	NT	< 0.03	< 2	< 0.03	< 2	< 0.03	< 2	< 0.06	< 0.25	< 0.5	0.06	< 0.06	0.25	< 0.03	0.5	< 0.5	< 1	< 2	DSSManhica	1	0			0	0	1		0	0	1		0	1	0		1	1
C-042	9.2	63.3																			DSSManhica	0	0	0		0	0	1	1	0	0	0	0	0	1	0	0	0	1
C-043	7.9	65.6	21	4	< 2	0.5	< 2	0.25	4	0.12	>8	< 0.5	0.06	0.12	>4	0.25	0.5	< 0.5	< 1	< 2	DSSManhica	1	1	1		0	0	1	1	0	0	0	0	0	1	0	0	1	1
C-044	15.6	92	6A																		DSSManhica	1	0	0		0	0	1	0	0	1	0	0	0	1	0	0	0	1
C-045	16.2	98.4	6A	0.06	< 2	0.25	< 2	0.25	4	0.25	0.5	1	0.06	< 0.06	2	0.25	0.5	< 0.5	< 1	< 2	DSSManhica	1	1	0		0	0	1	0	0	0	1	0	0	1	0	0	0	1
C-046	14.1	94.5	6A																		DSSManhica	1	0	0		0	0	1	0	0	0	0	0	0	1	0	0	1	1
C-047	5.3	58.4	35B																		DSSManhica	1	0	1		1	0	1	1	0	0	0	0	1	1	0	1	1	1
C-048	9	79.1	21																		DSSManhica	1	0	0		0	0	1	0	0	0	0	0	0	0	0	1	0	1
C-049	9.8	74.4	23F																		DSSManhica	1	0	0		0	0	1	1	1	1	1	0	0	1	0	0	0	1
C-050	5.7	62.4	15B																		DSSManhica	1	0	0		0	0	1	1	0	0	0	1	0	1	0	0	0	1
C-051	6.2	62	35B																		DSSManhica	1	0	1		1	0	1	1	0	0	1	0	1	1	0	0	0	1
C-052	15.1	100.8	33D																		DSSManhica	1	0	0		0	0	1	0	0	0	0	0	0	1	0	0	0	1
C-053	12.3	82	15C																		DSSManhica	1	0	0		0	0	1	0	0	0	0	0	0	1	0	0	0	1
C-054	15.2	101.2	35B																		DSSManhica	1	0	0		0	0	1	0	0	0	0	0	0	0	0	0	0	1
C-055	10.4	75.2	6A																		DSSManhica	1	0	0		0	0	1	1	0	0	0	0	0	1	0	0	1	1
C-056	13.3	92.3																			DSSManhica	0	0	0		0	0	1	0	0	0	1	0	0	1	0	0	0	1
C-057	12.9	90.6	11A																		DSSManhica	1	0	1		0	0	1	0	0	0	1	0	1	1	0	0	0	1
C-058	8	69	19F																		DSSManhica	1	1	0		0	0		0	0	1	0	0	0	0	0	0	1	1
C-059	9.4	76.8	19F																		DSSManhica	1	1	0		0	0	1	0	0	0	1	0	0	1	0	0	0	1
C-059	9.4	76.8	7C																		DSSManhica	1	1	0		0	0	1	0	0	0	1	0	0	1	0	0	0	1
C-060	13.9	98.5	Not pneumo																		DSSManhica	0	0	0		0	0	1	0	0	0	0	0	0	1	0	0	0	1
C-061	16.3	106.6	12F																		DSSManhica	1	0	0		0	0	1	0	0	0	0	0	0	1	0	0	1	1
C-062	10.3	72.2	23F																		DSSManhica	1	0			1	0		1	0	0	0		1	1	0	0	0	1
C-063	14.1	92.1	19F																		DSSManhica	1	1	0		0	0	1	0	0	0	0	0	0	0	0	0	1	1
C-064	7.5	67.1	23B																		DSSManhica	1	1	1		1	0	1	1	0	0	0	0	1	1	0	0	1	0
C-065	11.7	84.2																			DSSManhica	0	1	0		0	0	1	0	0	0	0	0	0	0	0	0	0	1
C-066	8.9	77																			DSSManhica	0	1	0	0	0	0	1	1	0	1	0	0	0	1	0	0	0	1
C-067	8.8	67.5	6A																		DSSManhica	1	0	1		0	0	1	1	0	0	0	0	0	1	0	0	0	1
C-068	9.4	74.5	4																		DSSManhica	1	1	1		1	0	1	0	0	0	0	0	0	1	0	0	1	1
C-069	13.2	91.7																			DSSManhica	0	1	0		0	0	1	0	0	0	0	0	0	1	0	0	0	1
C-070	6.8	71.2	19F																		DSSManhica	1	0	1		1	0	1	1	1	0	1	0	0	1	0	0	0	1
C-071	12.8	84.4	23F																		DSSManhica	1	0	0		0	0	0	0	0	1	0	0	0	1	0	1	0	1
C-072	12	83.4	34																		DSSManhica	1	1	1		0	0	0	0	0	0	0	0	0	0	0	0	1	1
C-073	8.9	73.5	17F																		DSSManhica	1	1	1		1	0	1	1	0	0	0	0	0	0	0	0	0	1
C-074	11.6	82.6	10A																		DSSManhica	1	0	0		0	0	1	0	0	0	1	0	0	1	0	0	0	1
C-075	11.7	79.8	NT																		DSSManhica	1	1	0		0	0	1	1	0	0	0	0	0	0	0	0	1	1
C-076	17.2	95.9	23B	0.06	< 2	< 0.03	< 2	< 0.03	4	< 0.06	0.5	< 0.5	0.12	< 0.06	=4	< 0.03	0.5	< 0.5	< 1	< 2	DSSManhica	1	0	0		0	0			0	0	1	0	0	1	0	0	0	1
C-077	8.5	70	23F																		DSSManhica	1	1	0		0	0	1	1	0	0	1	0	0	1	0	0	0	1
C-078	11.7	80.8	15B																		DSSManhica	1	1	0			0	1	0	0	0	0	0	0	1	0	0	0	1
C-079	17.9	105.8	14																		DSSManhica	1	1			0	0	1	0	0	0	0	0	0	1	0	0	1	1
C-080	16.6	102.3	Not pneumo																		DSSManhica	0	0	0		0	0	1	0	0	0	0	0	0	1	0	0	1	1
C-081	9.8	76.3	35B																		DSSManhica	1	0	1		0	0	1	1	0	0	0	0	0	1	0	0	0	1
C-082	12.7	86	13																		DSSManhica	1	1	1		0	0	1	0	0	0	1	0	0	0	0	0	1	1
C-083	11.7	88	Not pneumo																		DSSManhica	0	0	1		1	0	0	0	0	0	0	0	0	1	0	0	0	1
C-084	16.1	96.3																			DSSManhica	0	1	0		0	0	1	0	0	0	1	0	0	0	0	0	1	1
C-086	10.4	76.6	16F																		DSSManhica	1	0	1		1	0	1	0	0	0	0	0	0	0	0	0	1	1
C-087	13	86.7	7C																		DSSManhica	1	1	0		0	0	1	0	0	0	0	0	0	0	0	0	1	1
C-088	18.8	98.4	6A																		DSSManhica	1	1			0	0	1	0	0	0	1	0	0	1	0	0	0	1
C-089	14.3	96.1	NT																		DSSManhica	1	1			0	0	1	0	0	0	0		0	1	0	0	0	1
C-090	17	103	34																		DSSManhica	1	1			0	0	1	0	0	0	0	0	0	1	0	0	0	1
C-091	11.9	84	19F																		DSSManhica	1	0	0		0	0	1	0	0	0	0	0	0	1	0	0	0	1
C-092	14.4	102.4																			DSSManhica	0	0	0		0	0	1	0	0	0	0	0	0	0	0	0	0	1
C-093	11.7	75.1	6B																		DSSManhica	1	0	0		0	0	1		0	0	1		0	1	0	0	1	1
C-094	9.9	74	19F																		DSSManhica	1	0	0		0	0	1	0	0	0	0	0	0	1	0	0	0	1
C-095	16.5	96.1																			DSSManhica	0	1			0	0	1	0	0	0	0	0	0	0	0	0	1	1
C-096	10.9	87.5	18C																		DSSManhica	1	1			0	0		0	0	0	0		0	1	0	0	1	1
C-096	10.9	87.5	3																		DSSManhica	1	1			0	0		0	0	0	0		0	1	0	0	1	1
C-097	14	99.8																			DSSManhica	0	1			0	0		0	0	0	0	0	0	1	0	0	0	1
C-098	12.3	84	NT																		DSSManhica	1	0			0	0	1	0	0	0	0	0	0	0	0	0	1	0
C-099	11.3	80.6																			DSSManhica	0	0	0		0	0	1	1	0	0	0	0	0	1	0	0	1	1
C-100	13.2	96.1	18C																		DSSManhica	1	1	0		0	0	1	0	0	0	0	0	0	1	0	0	0
C-101	8.6	72.4	22A																		DSSManhica	1	0	0		0	0	1	0	0	0	1	0	0	1	0	0	0	1
C-102	11.5	75	19F																		DSSManhica	1	1	0		0	0	1	1	0	0	1	0	0	1	0	0	0	1
C-104	15.2	97.4	6B																		DSSManhica	1	0	0		0	0	1	0	0	0	0	0	0	1	0	0	0	1
C-105	13.3	86	Not pneumo																		DSSManhica	0	0	1		1	0	1	0	0	0	0	0	0	1	0	0	0	1
C-106	9.8	72.5																			DSSManhica	0	1	0		0	0	1	1	0	0	1	0	0	1	0	0	0	1
C-107	13.1	58.5	6A																		DSSManhica	1	1	0		0	0	1	0	0	0	1	0	0	1	0	0	1	1
C-108	17.2	102.3	15B																		DSSManhica	1	1				0	1	0	0	0	1	0	0	0	0	0	0	1
C-109	13.3	94.4	16F																		DSSManhica	1	0	0	0	0	0	1	0	0	1	1	0	0	1	0	0	1	1
C-110	12.3	78.5																			DSSManhica	0	0	0		0	0	1	1	0	0	0	0	0	0	0	0	1	1
C-112	13.8	98.2	19A																		DSSManhica	1	0	1		1	0	1	0	0	1	0	0	0	1	0	0	1	0
C-113	12.6	84.2	19F																		DSSManhica	1	1	0		0	0	1	0	0	0	0	0	0	0	0	0	1	1
C-114	8.1	70	6A																		DSSManhica	1	0	0		0	0	1	1	0	0	0	0	0	0	0	0	1	1
C-115	10.8	79	35B																		DSSManhica	1	1	0		0	0	1	1	0	0	1	0	0	1	0	0	0	1
C-116	8.4	75.1	15C																		DSSManhica	1	0			0	0	1	1	0	0	1	0	0	1	0	0	0	1
C-117	10	78.8																			DSSManhica	0	0	0		0	0	1	1	0	0	0	0	0	1	0	0	1	1
C-118	10.6	75.2	19A																		DSSManhica	1	0	0		0	0	1	1	0	0	0	0	0	0	0	0	1	1
C-119	12	80.1	6A																		DSSManhica	1	1	1		0	0	1	0	1	0	0		0	1	0	1	0	1
C-119	12	80.1	NT																		DSSManhica	1	1	1		0	0	1	0	1	0	0		0	1	0	1	0	1
C-120	9.5	78.7	23F																		DSSManhica	1	0	0		0	0	1	0	0	0	1	0	0	1	0	0	1	1
C-121	9.5	73	19F																		DSSManhica	1	1	0		0	0	1	1	0	0	1	0	0	0	0	0	0	1
C-122	10.9	84	19F																		DSSManhica	1	0	0		0	0	1	0	0	0	1	0	0	1	0	0	0	1
C-123	10.8	87.1	15C																		DSSManhica	1	0	0		0	0	1	0	0	0	0	0	0	1	0	0	0	1
C-124	17.2	95.7																			DSSManhica	0	1			0	0	1	0	0	0	0	0	0	0	0	0	1	1
C-125	7.1	67.5	6A																		DSSManhica	1	1	1		1	0	1	1	0	0	0	0	0	0	0	0	1	1
C-126	8.6	71.5	21																		DSSManhica	1	0	1		0	0	1	1	1	1	1	0	1	1	0	0	0	1
C-127	12.6	89.4	23F																		DSSManhica	1	1	0		0	0	1	0	0	0	0	0	0	1	0	0	0	1
C-128	15.7	102.5																			DSSManhica	0	0			0	0	1	0	0	0	0	0	0	1	0	0	1	1
C-129	9.4	70.3	23F																		DSSManhica	1	1	0			0	1	1	0	0	0	0	1	0	0	0	1	1
C-130	9	77.2	6B																		DSSManhica	1	1	1		1	0	1	0	0	0	1	0	0	1	0	0	0	1
C-131	9.6	73	19F																		DSSManhica	1	1	0		0	0	1	0		0	0	0	0	0	0	0	0	1
C-132	7.6	71																			DSSManhica	0	1	0		0	0	1	1	0	0	0	0	0	0	0	0	0	1
C-133	6.2	63.5	6B																		DSSManhica	1	0	0		0	0	1	1	0	1	1	0	0	0	0	0	0	1
C-134	10.6	72.5	23F																		DSSManhica	1	0	1		1	0	1	1	0	0	1	0	0	1	0	0	1	1
C-135	16.8	96.5	6A																		DSSManhica	1	1	0		0	0	1	0	0	0	0	0	0	1	0	0	1	1
C-136	13.2	86.3	19A																		DSSManhica	1	1	0		0	0	1	0	0	0	1	0	0	0	0	0	0	1
C-137	14.2	93.8	14																		DSSManhica	1	1	0			0	1	0	1	1	0	0	1	1	0	0	1	1
C-138	11.5	85.6	34																		DSSManhica	1	1	0		0	0	1		0	1	1	0	0	1	0	0	0
C-139	13.3	88.9																			DSSManhica	0	0				0	1	0	0	1	1		0	1	0	1	1	1
C-140	12	82.6	19F																		DSSManhica	1	0	0		0	0	1	0	0	0	0	0	0	0	0	0	1	1
C-141	13.5	86.5	19B																		DSSManhica	1	0	0		0	0	1	0	0	0	0	0	0	1	0	0	1	0
C-142	6.8	68.4	15C																		DSSManhica	1	0			0	0	1	1	1	0	1	0	1	0	0	0	1	1
C-143	14.7	86.8	13																		DSSManhica	1	1			0	0	1	0	1	0	1	0	0	1	0	0	1	1
C-144	12	86.5	13																		DSSManhica	1	0			0	0	1	0	0	0	0	0	0	0	0	0	1	1
C-145	7.9	71.6	6B																		DSSManhica	1	0	0		0	0	1		1	0	1		0	0	0		0
C-146	13.5	91.4	9N																		DSSManhica	1	0	0		0	0	1	0	1	1	1	0	1	0	0	0	1
C-147	11.1	86.6	6A																		DSSManhica	1	1	0		0	0	1	0	0	0	0	0	0	1	0	0	0
C-148	7.5	73																			DSSManhica	0	1		0	0	0	1	1	0	0	1	0	0	0	0	0	1	1
C-149	12.5	82.6	23F																		DSSManhica	1	1			0	0	1	0	0	0	1	0	0	1	0	0	0	1
C-150	13.7	91.2	20																		DSSManhica	1	1			0	0	1	0	0	0	0	0	0	1	0	0	1	1
C-151	11.3	83	23F																		DSSManhica	1	1			0	0	1	0	0	0	1	0	1	1	0	0	0	1
C-152	13.7	87	15B																		DSSManhica	1	1			0	0	1	0	0	0	0	0	0	1	0	0	0	1
C-153	13.9	87	6B																		DSSManhica	1	0	0		0	0	1	0	0	1	1	0	1	0	0	0	0
C-154	7.8	76	19F																		DSSManhica	1	0	1		1	0	1	0	0	0	1	0	0	1	0	1	1	1
C-155	13.3	93																			DSSManhica	0	1			0	0	1	0	0	0	0	0	0	1	0	0	0	1
C-156	13.4	88	17F																		DSSManhica	1	0			0	0	1	0	0	0	0	0	0	0	0	0	1	0
C-157	11.9	83.2	19F	< 0.03	< 2	0.5	< 2	0.25	< 2	0.25	< 0.25	1	0.06	< 0.06	=4	0.25	0.5	< 0.5	< 1	< 2	DSSManhica	1	1	0		0	0	1	0	0	0	1	0	0	0	0	1	1	1
C-158	10.7	85.6	17F																		DSSManhica	1	0	0		0	0	1	0	0	1	1	0	0	0	0	0	1	1
C-159	8.2	73	24F																		DSSManhica	1	0	0		0	0	1	1	0	0	1	0	0	1	0	0	1	0
C-160	11	58.7	13																		DSSManhica	1	1	0		0	0	1	1	0	0	0	0	0	1	0	0	1	1
C-161	9	82	19F																		DSSManhica	1	0			1	0	1	0	0	0	0	0	0	0	0	0	0
C-162	9.5	78	15B																		DSSManhica	1	0			0	0	1	1	0	0	1	0	0	1	0	0	1	1
C-163	8.3	74.5	19F																		DSSManhica	1	0	0		0	0	1	0	0	0	1	0	0	1	0	0	0	1
C-164	15.9	105.7	9A																		DSSManhica	1	0	1		0	0	1	0	0	0	0	0	0	1	0	0	0	0
C-165	19.6	109.8	35B																		DSSManhica	1	0	0		0	0	1	0	0	0	0	0	0	1			1
C-166	14.4	86.7	19F																		DSSManhica	1	1			0	0	1	0	0	0	0	0	0	1		0	0	1
C-167	5.2	62.5	23F																		DSSManhica	1	1	0		0	0	1	1	0	1	0	0	0	1	0	0	1	1
C-168	11.8	81.1	18A																		DSSManhica	1	0	1		0	0	1	0	0	0	0	0	0	1	0	0	1	1
C-169	9.9	65.1	6B																		DSSManhica	1	1	1		1	0	1	1	1	1	1	0	0	0	0	0	1	1
C-170	10.9	81	11A																		DSSManhica	1	0	0		0	0	1	0	0	0	0	0	0	0	0	0	0	1
C-171	10.7	78	4																		DSSManhica	1	0	0		0	0	1	1	0	1	1	0	0	0	0	0	0	1
C-172	14.3	92	6A																		DSSManhica	1	1			0	0	1	0	0	0	1	0	0	0	0	0	0	1
C-173	9.6	82.8																			DSSManhica	0	0	0		0	0	1	0	0	0	0	0	0	1	0	1	0	1
C-174	12.4	84.6	23B																		DSSManhica	1	1			0	0	1	0	0	1	1	0	0	1	0	1	0	1
C-175	14.4	92.2	15C																		DSSManhica	1	0	0		0	0	1	0	0	0	1	0	0	0	0	0	1	1
C-176	7	64	16F																		DSSManhica	1	0			0	0	1	1	1	1	1	0	1	1	0	0	0	1
C-177	10.4	72	23A																		DSSManhica	1	1	0		0	0	1	1	0	0	0	0	0	1	0	0	0	1
C-178	11.9	88	23F																		DSSManhica	1	0	1		0	0	1	0	0	0	0	0	0	1	0	1	0	1
C-179	11	82																			DSSManhica	0	0			0	0	1	0	0	1	1			1	0	0	0	1
C-180	13.4	89.6	6B																		DSSManhica	1	0	0		0	0	1	0	0	1	1	0	1	1	0	0	0	1
C-181	12.6	87.6	19F																		DSSManhica	1	1			0	0	1	0	0	0	0	0	0	1	0	0	0	1
C-182	12.8	89.8																			DSSManhica	0	0	1		0	0	1	0	0	0	0	0	0	1	0	0	0	1
C-183	11.8	87.2																			DSSManhica	0	1	0		0	0	1	0	0	1	1	0	0	0	0	0	0	1
C-185	9.6	78.3	9N																		DSSManhica	1	0	0		0	0	1	0	0	0	1	1	1	0	0	0	1	1
C-186	14	99	13																		DSSManhica	1	0	0		0	0	1	0	0	0	0	0	0	1	0	0	0	1
C-187	7.3	65.2	13																		DSSManhica	1	0	0		0	0	1	1	0	1	0	0	0	0	0	0	1	1
C-188	15.3	97.6	9V																		DSSManhica	1	0			0	0	1	0	0	0	1	0	0	0	0	0	1	1
C-189	10.9	78.5	23B																		DSSManhica	1	1	0		0	0	1	1	0	0	0	0	0	0	0	0	1	1
C-190	6.5	65	19F																		DSSManhica	1	1	0		0	0	1	1	0	0	0	0	0	1	0	0	1
C-191	14.6	92.6																			DSSManhica	0	0	0		0	0	1	0	0	1	1	0	0	0	0	0	0	1
C-192	16.1	71	23F																		DSSManhica	1	1	0	0	0	0	1	0	0	0	1	0	0	1		0	1	1
C-193	14.2	88.9	6A																		DSSManhica	1	0			0	0	1	0	0	0	0	0	0	1	0	0	0	1
C-194	12.8	87.5	6B																		DSSManhica	1	0	0		0	0	1	0	0	1	1	0	0	1	0	0		1
C-195	10.2	78.4	23F																		DSSManhica	1	1	0		0	0	1	0	0	0	1	0	0	1	0	0	1	1
C-196	14.3	93.9	9V																		DSSManhica	1	1	0		0	0	1	0	0	0	0	0	0	1	0	0	0	0
C-197	9	74.4																			DSSManhica	0	0	0		0	0	1	1	1	1	1	0	0	0	0	0	0	0
C-198	7.4	68.9	19F																		DSSManhica	1	0	1		0	0	1	1	0	0	1	1	0	1	0	1	1	1
C-199	14.1	91	14																		DSSManhica	1	0	0		0	0	1	0	0	0	1	0	0	1	0	0	0	1
C-200	13.6	87																			DSSManhica	0	0			0	0	1	0	0	0	0	0	0	1	0	0	1	0
C-201	12.8	99.9	14																		DSSManhica	1	1	0		0	0	1	0	0	0	0	0	0	0	0	1	0	0
C-202	13.6	88.4																			DSSManhica	0	0	0		0	0	1	0	0	1	1	0	0	1		0		1
C-203	14.3	92.2	19B																		DSSManhica	1	1	0		0	0	1	0	0	1	1	0	0	0	1	0	1	0
C-204	17.6	98.9	3																		DSSManhica	1	0	0		0	0	1	0	0	0	0	0	0	1	0	0	0	1
C-204	17.6	98.9	9V																		DSSManhica	1	0	0		0	0	1	0	0	0	0	0	0	1	0	0	0	1
C-205	14.7	92	6A																		DSSManhica	1	1	0		0	0	1	0	0	0	1	0	0	0	0		0	1
C-206	13.9	93.3	6A																		DSSManhica	1	1	0		0	0	1	0	0	0	0	0	0	0	0	0	0	1
C-207	12.6	92.8																			DSSManhica	0	0	0		0	0	1	0	0	0	0	0	0	0	0	0	0	1
C-208	15.4	93	6A																		DSSManhica	1	1	0		0	0	1	0	0	0	0	0	0	1	0	0	0	1
C-209	13.1	83	19F																		DSSManhica	1	0	0		0	0	1	0	0	0	0	0	0	1	0	0	0	1
C-210	14.2	96.2	23F																		DSSManhica	1	1	0		0	0	1	0	0	0	0	0	0	1	0	1	0	1
C-211	16.1	101.5	6B																		DSSManhica	1	1			0	0	1	0	0	1	1	0	0	0	0	0	0	1
C-212	9.5	81																			DSSManhica	0	0	0		0	0	1	0	0	0		0	0	0	0	0	1	1
C-213	14.2	89.7	15B																		DSSManhica	1	0			0	0	1	0	0	0	1	0	0	0	0	1	1
C-214	7.9	71	6A																		DSSManhica	1	0	1		0	0	1	0	0	0	1	0	0	1	0	1	1	1
C-215	15.1	95	1																		DSSManhica	1	1	0		0	0	1	0	0	0		0	0	0	0	0	1	1
C-216	13.9	93.4	22A																		DSSManhica	1	1			0	0	1	0	0	0	0	0	0	1			0
C-217	10.4	88.1																			DSSManhica	0	0			0	0	1	0	0	0	0	0	0	0	0	0		1
C-218	14	99	14																		DSSManhica	1	1			0	0	1	0	0	0	0	0	0	0	0	0	1	1
C-219	15.4	93.2	18C																		DSSManhica	1	0	0		0	0	1	0	0	0	0	0	0	1	0	0	0	1
C-220	7.3	65																			DSSManhica	0	0	0		0	0	1	1	0	1	1		0	0	0	0	0	1
C-221	14.3	95.3	10A																		DSSManhica	1	1			0	0	1	0	0	0	0	0	0	0	0	0	1	1
C-222	7.8	61.1	4																		DSSManhica	1	1	0			0	1	1	0	0	0	0		0		0	1	1
C-223	7.9	68.8	35B																		DSSManhica	1	0	0		0	0	1	1	0	0	0	0	0	0	0	0	0	1
C-224	7.9	75	34																		DSSManhica	1	0	1		0	0	1	0	0	0	0	0	0	1	0	0	1	1
C-225	7.1	65.2	16F																		DSSManhica	1	0	0		0	0	1	1	0	0	1	0	0	0	0	1	0	1
C-226	9.6	73	19F																		DSSManhica	1	1	0		0	0	1	1	0	0	0	0	0	1	0	0	0	1
C-227	5.8	58	6A																		DSSManhica	1	0	1		1	0	1	1	0	0	0	0	0	0	0	0	0	0
C-228	7.5	64.2	19F																		DSSManhica	1	1	0		0	0	1	1	0	1	1	0	0	0	0	1	1	1
C-229	8.4	68.1	15C																		DSSManhica	1	1	0		0	0	1	1	0	0	0	0	0	0	0	0	1
C-229	8.4	68.1	6A																		DSSManhica	1	1	0		0	0	1	1	0	0	0	0	0	0	0	0	1
C-231	7.5	66																			DSSManhica	0	1	1		1	0	1	1	0	1	1	0	0	1	0	0	0	0
C-232	6.6	62.2	12F																		DSSManhica	1	0	0		0	0	1	1	0	1	1	0	0	0	0	0	1	1
C-233	9.2	70	6B																		DSSManhica	1	0	1		0	0	1	1	0	0	1	0	0	0	0	0	0
C-234	11.8	72.6	13																		DSSManhica	1	0	0		0	0	1	1	0	1	1	0	0	0	0	0	1	1
C-235	8	69.1	35B																		DSSManhica	1	1	0		0	0	1	1	0	1	1	0	0	1	0	1	1	1
C-237	6.5	63.4	6A																		DSSManhica	1	1			0	0			0	0	0	0	0	0		0		0
C-238	9.7	70.2	NT																		DSSManhica	1	0	0		0	0	1	1	0	1	1	0	0	1	0	0	0
C-239	7.3	66	19F																		DSSManhica	1	0	0		0	0	1	1	0	0	1	0	0	1	0	1	0	1
C-240	16.5	101.5																			DSSManhica	0	0	0		0	0	1	0	0	0	0	0	0	0	0	0	0	1
C-241	11	80.4																			DSSManhica	0	0	0		0	0	1	0	0	0	1	0	0	1	0	1	1	1
C-242	9.7	74.2																			DSSManhica	0	0	0		0	0	1	1	0	0	0	0	0	0	0	1	1	1
C-243	15	104																			DSSManhica	0	0			0	0	1	0	1	1	1	0	0	1	0	0	1	1
C-244	16.1	99	19F																		DSSManhica	1	1			0	0	1	0	0	0	1	0	0	1	0	1	0	1
C-245	9.8	75.4	6A																		DSSManhica	1	0	1		0	0	1	1	0	1	1	0	0	0	0	0	0	1
C-246	13.1	97	14																		DSSManhica	1	0			0	0	1	0	0	1	1	0	0	1	0	1	1	1
C-247	15.3	102.9	13																		DSSManhica	1	1	0		0	0	1	0	0	0	0	0	0	1	0	0	1	1
C-248	19.8	111.1	Not pneumo																		DSSManhica	0	0	0		0	0	1	0	0	0	0	0	0	1	0	0	1	1
C-249	9.4	96.5	9V																		DSSManhica	1	1	0		0	0	1	0	0	0	0	0	0	1	1	0	0
C-250	14.3	97.1	NT																		DSSManhica	1	0	0		0	0	1	0	0	0	0	0	0	1	0	0	0	1
C-251	15.5	93.6	6B																		DSSManhica	1	1	0		0	0	0	0	0	0	1	0	0	1	0	0	1	1
C-252	8.8	78.4																			DSSManhica	0	0	1		0	0	1	0	0	1	1	0	0	0	0	0	0	1
C-253	13.2	97.5	21																		DSSManhica	1	0			0	0	1	0	0	1	1	0	0	1	0	0	1	1
C-254	14.6	95.1	14																		DSSManhica	1	0	0		0	0	1	0	0	1	0	0	0	0	0	0	1	1
C-255	12.3		19F																		DSSManhica	1	0	1		0	0	1	1	0	0	1	0	0	1	0	0	1	1
C-256	10.2	77	15C																		DSSManhica	1	1	0		0	0	1	0	0	1	1	0	0	1		0	1	1
C-257	9.9	77	9N																		DSSManhica	1	1			0	0	0		0	1	1	0	0	1	1	0	0	1
C-258	8.3	74.8	13																		DSSManhica	1	0	0		0	0	1	0	0	0	1	0	0	0	0	0	1	1
C-259	20.8	108	6B																		DSSManhica	1	1	0		0	0	1	0	0	1	1	0	0	1	0		1	1
C-259	20.8	108	3																		DSSManhica	1	1	0		0	0	1	0	0	1	1	0	0	1	0		1	1
C-260	16.6	97	35A																		DSSManhica	1	1	0		0	0	1	0	0	0	1	0	0	0	0	0	1	1
C-261	11.7	83.5	Not pneumo																		DSSManhica	0	1			0	0	1	0	0	0	1	0	0	0	0	0	0	1
C-262	14.4	96.2	9N																		DSSManhica	1	1	0		0	0	1	0	0	0	1	0	0	1			0	1
C-263	14.1	96.5																			DSSManhica	0	1	1		0	0	1	0	0	0	0	0	0	1	0	0	0	1
C-264	10.3	80.2	NT																		DSSManhica	1	0	0		0	0	1	0	0	0	1	0	0	1	0	0	0	1
C-264	10.3	80.2	23F																		DSSManhica	1	0	0		0	0	1	0	0	0	1	0	0	1	0	0	0	1
C-265	14	97.5																			DSSManhica	0	1	0		0	0	1	0	0	0	0	0	0	1	0	1	1	1
C-266	12.2	78.5																			DSSManhica	0	1	0		0	0	1	0	0	0	0	0	0	1	0	1	0	1
C-267	16.2	100.5	19F																		DSSManhica	1	0	0		0	0	1	0	0	0	1	0	0	0	1	0	1	1
C-267	16.2	100.5	19B																		DSSManhica	1	0	0		0	0	1	0	0	0	1	0	0	0	1	0	1	1
C-268	16	100																			DSSManhica	0	1	1		0	0	1	0	0	0	1	0	0	1	0	0	1	1
C-269	15.6	98	23F																		DSSManhica	1	1	0		0	0	1	0	0	0	0	0	0	1	0	0	1	1
C-270	13.7	95.5	NT																		DSSManhica	1	1			0	0	1	0	0	0	0	0	0	1	0	0	1	1
C-271	20.2	100.1	6B																		DSSManhica	1	0	0		0	0	1	0	0	0	0	0	0	1	0	1	1	1
C-272	10.9	84																			DSSManhica	0	0	1		0	0	0	0	0	0	0	0	0	0	0	0	1	1
C-273	16	101.9	NT																		DSSManhica	1	0	0		0	0	1	0	0	0	0	0	0	0	0	0	1	1
C-274	13.7	95.4	19A																		DSSManhica	1	1			0	0	1	0	1	0	1	0	0	0		1	1	1
C-276	10.6	81.8	19F																		DSSManhica	1	0	0		0	0	1	0	0	0	1	0	0	1	0	0	1	1
C-277	13.8	96.5	15A																		DSSManhica	1	0	0		0	0	1	0	0	0	0	0	0	1	0	0	0	1
C-278	13.1	81.5	6B																		DSSManhica	1	0	0		0	0	1	0	0	0	0	0	0	0	0	0	0	1
C-279	15.4	95.5																			DSSManhica	0	0			0	0	1	0	0	0	0	0	0	1	0	0	1	1
C-280	9.8	80	34																		DSSManhica	1	0	1		1	0	1	1	0	0	0	0	0	0	0	0	1	1
C-281	18	108.9	19A																		DSSManhica	1	1	0		0	0	1	0	0	0	0	0	0	1	0	0	1	1
C-282	11.4	79	19F																		DSSManhica	1	1	1		0	0	1	0	1	0	1	0	0	0	0	0	0	0
C-283	11.6	77.3	13																		DSSManhica	1	1	0		0	0	1	1	0		1	0	0	0	0	0	1	1
C-284	14.6	97.9	6A																		DSSManhica	1	1			0	0	1	0	0	0		0	0	1	0	0	1
C-285	13.3	94	23F																		DSSManhica	1	1	0		0	0			0	0	0	0	0	0	0	1	1	1
C-286	15.6	100.5	9V																		DSSManhica	1	0			0	0	0	0	0	0	1	0	0	1	0	0	0
C-287	14.1	95.1	Not pneumo																		DSSManhica	0	0	0		0	0	1	0	0	0	0	0	0	0	0	0	1	1
C-288	15.2	99.8																			DSSManhica	0	0	0		0	0	1	0	0	0	0	0	0	1	0	0	1	1
C-289	13.8	94.6	NT																		DSSManhica	1	1	1		0	0	1	0	0	0	0	0	0	0	0	0		1
C-290	11.6	81	23F																		DSSManhica	1	1	0		0	0	1	0	0	0	1	0	0	0	0	1	1	1
C-291	11.2	83	19F																		DSSManhica	1	1			0	0	1	0	0	0	1	0	0	1	0	0	1	1
C-292	10.5	78	Not pneumo																		DSSManhica	0	1	0		0	0	1		0	0	1	0	0	0	0	0	1	1
C-293	9.5	78.6	16F																		DSSManhica	1	1	0		0	0	1	0	0	0	0	0	0	1	0	0	0	1
C-294	13.8	87.9	15B																		DSSManhica	1	0	1		0	0	1	0	0	0	0	0	0	0	0	0	1	1
C-295	15.5	104.5	3																		DSSManhica	1	1	0		0	0	1		0	0	0	0	0	1			0	1
C-295	15.5	104.5	4																		DSSManhica	1	1	0		0	0	1		0	0	0	0	0	1			0	1
C-296	19.1	107.2	19F																		DSSManhica	1	1	0		0	0	1		0	0	0	0	0	0	0	0	0	1
C-297	19.2	107.5	6A																		DSSManhica	1	1	0			0			0	0	1	0		1
C-298	16.6	107.4	34																		DSSManhica	1	1	0		0	0	1		0	0	0	0	0	1	0	0	0	1
C-299	14.6	103.5	19F																		DSSManhica	1	0	0		0	0	1	0	0	0	0	0	0	1	0	0	1
C-300	15.4	98.2																			DSSManhica	0	1			0	0	1	0	0	0	0	0	0	0	0	0	1	1
C-301	15.3	95.3	9V																		DSSManhica	1	1	0		0	0	1	0	0	0	0	0	0	1	0	0	0	1
C-302	14.8	96	15B																		DSSManhica	1	0			0	0	1	0	0	0	0	0	0	0	0	0	0	1
C-303	13.6	93.5	23F																		DSSManhica	1	0	0		0	0	1	0	0	0	1	0	0	1	0	0	1	1
C-304	14.8	97.6																			DSSManhica	0	1	0		0	0	1	0	0	0	0	0	0	0	0	0	0	0
C-305	8.1	74	19A																		DSSManhica	1	0	0		0	0	1	1	1	0	1	0	0	1	0	1		1
C-306	9.1	74	11A																		DSSManhica	1	0	0		0	0	1	1	1	0	1	0	0	1	0	1	1	1
C-307	12.8	92.6	11A																		DSSManhica	1	1			0	0	1	0	0	0	0	0	0	1	0	0	0	1
C-308	13.1	92.6	18C																		DSSManhica	1	0			0	0	1	0	0	0	1	0	0	1	0	1	1	1
C-309	12.6	87.5	Not pneumo																		DSSManhica	0	1	0		0	0		0	0	0	0	0	0	0	0	1	1	1
C-310	10.2	80	23F																		DSSManhica	1	1	0		0	0	1	0	0	0	0	0	0	0	0	0	1	1
C-311	8.6	73	33D																		DSSManhica	1	0	0		0	0	1	1	0	0	0	0	0	1	0	0	1	1
C015	7	63.5	14																		DSSManhica	1	1	0		0	0	1	1	0	0	0	0	0	0	0	0	1	1
C085	10.8	82.7	9N																		DSSManhica	1	0	1		1	0	1	0	0	0	1	0	0	1	0	0	1	1
C184	7.2	66.5	19F																		DSSManhica	1	0	0		0	0	1	1	0	1	1	0	0	1	0	1	1	1
C236	6.2	62.2	23F																		DSSManhica	1	0	0		0	0	1	1	0	1	0	0	0	0	0	1	1	1
C275	16.8	103.5	6B																		DSSManhica	1	1	1		0	0			0	0	0	0	0	0	0	1	0	1
H--113	13.9	86.8	14	0.06	< 2	0.25	< 2	0.06	4	0.12	>8	1	0.06	< 0.06	=4	0.25	0.5	< 0.5	< 1	< 2	MDHManhica	1	0	0	1	1	1	1	0	0	0	0	0	0	1	0
H-002	8.8	76.5	23F	4	< 2	0.25	< 2	0.5	4	0.25	>8	< 0.5	0.06	0.12	>4	0.25	0.5	< 0.5	< 1	< 2	MDHManhica	1	0		0	1	1			0	0	0	1	0	0	0	0	0	1
H-003	14.1	85.5	35B	0.06	< 2	0.25	< 2	0.25	4	0.12	0.5	1	0.06	0.12	>4	0.25	0.5	< 0.5	< 1	< 2	MDHManhica	1	1		1	1	1	1		0	0	0	0	0	1	0	0	0	1
H-005	15.3	99	6A	< 0.03	< 2	< 0.03	< 2	< 0.03	4	< 0.06	0.5	< 0.5	0.06	< 0.06	=4	< 0.03	0.5	< 0.5	< 1	< 2	MDHManhica	1	1		1	0	1	1	0	0	1	1	0	0	1	0	0	1	1
H-006	15.9	99	13	< 0.03	< 2	< 0.03	< 2	< 0.03	< 2	< 0.06	0.5	1	0.06	< 0.06	0.5	< 0.03	0.5	< 0.5	< 1	< 2	MDHManhica	1	1		1	1	1			1	1	1	0	0	0	0	0	0	1
H-007	14	92	6A	< 0.03	< 2	0.25	< 2	0.06	< 2	< 0.06	0.5	1	< 0.03	< 0.06	=4	0.06	0.5	< 0.5	< 1	< 2	MDHManhica	1	0		1	1	1	1		0	0	0	0		1	0	0	0
H-008	9.1	73.5	NT	4	< 2	0.25	< 2	0.25	4	0.25	0.5	1	0.06	< 0.06	>4	0.25	0.5	< 0.5	< 1	< 2	MDHManhica	1	0		1	1	1	1	1	0	0	0	0	0	0	0	0	1	0
H-009	12.4	84	24F	0.06	< 2	< 0.03	< 2	< 0.03	4	< 0.06	0.5	1	0.12	< 0.06	1	< 0.03	0.5	< 0.5	< 1	< 2	MDHManhica	1	0		1	1	1	1	0	0	0	0	0	0	0	0	0	0	1
H-010			34	< 0.03	< 2	< 0.03	< 2	< 0.03	4	< 0.06	0.5	1	< 0.03	< 0.06	=4	< 0.03	0.5	< 0.5	< 1	< 2	MDHManhica	1	1	1	1		1			0	0	0	0		0	0		1	1
H-011	17.3	96																			MDHManhica	0	1		1	1	1	1	0				0	0	1	0	1	1	1
H-012	15.7	97	16F	0.06	< 2	< 0.03	< 2	< 0.03	4	< 0.06	0.5	1	0.06	< 0.06	1	< 0.03	0.5	< 0.5	< 1	< 2	MDHManhica	1	1		1	1	1	1	0	0	0	0	0	0	1	0	0	0	1
H-013	9.5	74	23F	4	< 2	0.25	< 2	0.5	4	0.12	>8	< 0.5	0.06	0.12	>4	0.25	0.5	< 0.5	< 1	< 2	MDHManhica	1	1	0	0	1	1	1	0	0	0	0	0	0	0	0	0	1	1
H-014	10.3	79																			MDHManhica	0	0		1	1	1	1	0	0	1	0	0	0	0	0	0	1	1
H-015	10.4	77	6B	0.06	< 2	< 0.03	< 2	< 0.03	4	< 0.06	0.5	< 0.5	0.12	< 0.06	>4	< 0.03	0.5	< 0.5	< 1	< 2	MDHManhica	1	1		1	1	1	1	0	0	0	0	0	0	1	0	0	0	0
H-016	16.1	98	13	0.06	< 2	0.5	< 2	0.12	4	0.12	0.5	1	0.12	< 0.06	>4	0.25	0.5	1	< 1	< 2	MDHManhica	1	1		1	1	1	1	0	0	0	0	0	0	0	0	0	1	1
H-017	9.1	73	15C	0.06	< 2	0.06	< 2	< 0.03	=8	< 0.06	0.5	1	0.06	< 0.06	>4	0.06	0.5	< 0.5	< 1	< 2	MDHManhica	1	0		1	1	1	1	1	1	0	0	0	0	0	0	0	0	1
H-018	16	96																			MDHManhica	0	0		1	1	1	1	0	0	0	0	0	0	0	0		0	1
H-019	16.4	94	19F	0.06	< 2	0.25	< 2	0.25	4	0.25	0.5	1	0.06	< 0.06	=4	0.25	0.5	< 0.5	< 1	< 2	MDHManhica	1	1		1	1	1	1		0	0	0	0	0	1	0	0	0	1
H-020	8	66	14	< 0.03	< 2	0.25	< 2	0.25	>8	< 0.06	>8	1	0.06	< 0.06	>4	0.12	0.25	< 0.5	< 1	< 2	MDHManhica	1	0		1	1	1	1	1	0	0	0	0	0	1	0	0	0	1
H-021	15.9	101	10A	0.06	< 2	0.5	< 2	0.12	4	0.25	>8	1	0.06	< 0.06	>4	0.25	0.5	1	< 1	< 2	MDHManhica	1	0		1	1	1	1	0	0	0	0	0	0	1	0	0	0	1
H-022	13	87	4	0.06	< 2	0.5	< 2	0.25	4	0.25	0.5	1	0.12	< 0.06	>4	0.25	0.25	< 0.5	< 1	< 2	MDHManhica	1	1		1	1	1	1	0	0	0	0	0	0	0	0	0	0	1
H-023	9.1	76	19A	0.06	< 2	0.25	< 2	0.25	4	0.12	< 0.25	1	0.06	< 0.06	=4	0.12	0.25	< 0.5	< 1	< 2	MDHManhica	1	1	1	1	1	1	1	0	0	0	1	0	0	1	0	0	0	1
H-024	14.1	92	19F	0.06	< 2	0.5	< 2	0.25	4	0.25	0.5	< 0.5	0.06	< 0.06	=4	0.25	0.5	< 0.5	< 1	< 2	MDHManhica	1	1		1	1	1	1	0	0	1	0	0	0	0	0	0	0	1
H-024	14.1	92	23F	4	< 2	0.5	< 2	0.5	4	0.12	>8	< 0.5	0.06	0.25	>4	0.25	0.5	< 0.5	< 1	< 2	MDHManhica	1	1		1	1	1	1	0	0	1	0	0	0	0	0	0	0	1
H-025	15.9	94	35B	0.06	< 2	0.12	< 2	0.06	4	< 0.06	< 0.25	1	0.06	< 0.06	=4	0.06	0.5	< 0.5	< 1	< 2	MDHManhica	1	1		1	1	1	1	0	0	0	0	0	0	0	0	0	0	0
H-026	8	73																			MDHManhica	0	1		1	1	1	1		0	0	0	1	1	0	0	0		1
H-027																					MDHManhica	0	0		0	1	1	1		0	0	0	1	1	1	0	0	0	1
H-028	10.2	79	16F	0.06	< 2	< 0.03	< 2	0.06	4	< 0.06	0.5	1	0.12	< 0.06	>4	< 0.03	0.5	< 0.5	< 1	< 2	MDHManhica	1	1		0	1	1	1	0	0	0	0	0	0	1	0	0	1
H-029	10.3	81	19F	0.06	< 2	0.25	< 2	0.12	4	0.25	0.5	1	0.06	< 0.06	=4	0.25	0.5	< 0.5	< 1	< 2	MDHManhica	1	0		0	1	1	1	0	0	0	0	0	0	1	0	0	1	1
H-030	13.3	47	23A	0.06	< 2	< 0.03	< 2	< 0.03	4	< 0.06	0.5	1	0.12	< 0.06	>4	< 0.03	0.5	< 0.5	< 1	< 2	MDHManhica	1	0		1		1	0	0	0	0	0	0		0	0		1	1
H-031	7.4	71	24F	0.06	< 2	< 0.03	< 2	< 0.03	4	< 0.06	0.5	1	0.06	< 0.06	1	< 0.03	0.5	< 0.5	< 1	< 2	MDHManhica	1	1		1	1	1	1		0	1	0	1	0	1	0	0	0	1
H-032	17.8	109	23F	4	< 2	0.5	< 2	0.5	4	0.12	>8	1	0.06	0.25	>4	0.25	0.5	< 0.5	< 1	< 2	MDHManhica	1	1		1	1	1	1	0	0	0	0	0	0	1	0	0	0	1
H-033	12.3	81	23F	4	< 2	0.25	< 2	0.5	4	0.12	>8	1	0.06	0.12	>4	0.12	0.5	< 0.5	< 1	< 2	MDHManhica	1	0		1	1	1	1	0	0	0	0	0	0	1	0	0	1	1
H-034	6.8	50	7C	0.06	< 2	< 0.03	< 2	< 0.03	4	< 0.06	0.5	1	0.06	< 0.06	>4	< 0.03	0.5	< 0.5	< 1	< 2	MDHManhica	1	0		0	1	1	1	1	0	0	1	0	0	0	0	0	1	1
H-035	9.4	70	13	< 0.03	< 2	0.5	< 2	0.12	< 2	0.12	0.5	1	0.12	< 0.06	>4	0.25	0.5	1	< 1	< 2	MDHManhica	1	1		1	0	1	1	1	0	0	0	0	0	1	0		0	1
H-036	15.1	94																			MDHManhica	0	0	1	1		1	1	0	1	0	1	0	0	0	0	0	0
H-037	6.9	67	7C	0.06	< 2	< 0.03	< 2	< 0.03	4	< 0.06	0.5	1	0.12	< 0.06	1	< 0.03	0.5	< 0.5	< 1	< 2	MDHManhica	1	0		1	1	1	1	0	1	1	0	0	0	0	0	0	0	1
H-038	10	89.5	19F	< 0.03	< 2	0.25	< 2	0.25	< 2	0.25	0.5	1	0.06	< 0.06	=4	0.25	0.25	< 0.5	< 1	< 2	MDHManhica	1	1	1	1		1	1	0	0	0	1	1	1	1	0	0	1	1
H-039	10.1	82	19F	0.06	< 2	0.25	< 2	0.25	4	0.25	0.5	1	0.06	< 0.06	>4	0.25	0.25	< 0.5	< 1	< 2	MDHManhica	1	1	1	0	0	1	1	1	0	0	1	1	1	1	0	1	0	1
H-040	5.4	60	19F	0.06	< 2	0.5	< 2	0.25	4	0.25	0.5	1	0.06	< 0.06	=4	0.25	0.5	< 0.5	< 1	< 2	MDHManhica	1	0		1	1	1		1	0	0	0	0	0	0	0	0	0	1
H-041	14.1	97	19A	0.06	< 2	0.25	< 2	0.25	< 2	0.12	< 0.25	1	0.06	< 0.06	>4	0.12	0.25	< 0.5	< 1	< 2	MDHManhica	1	0		1	1	1	1	0	0	0	0	0	0	0	0	0	1	1
H-042	8.2	68	7C	0.06	< 2	< 0.03	< 2	< 0.03	4	< 0.06	< 0.25	1	0.06	< 0.06	>4	< 0.03	0.5	< 0.5	< 1	< 2	MDHManhica	1	0		1	1	1	1	1	0	0	0	0	0	0	0	1	1	1
H-043	8.5	74	7C	< 0.03	< 2	< 0.03	< 2	< 0.03	4	< 0.06	< 0.25	1	0.06	< 0.06	>4	< 0.03	0.25	< 0.5	< 1	< 2	MDHManhica	1	1		1	1	1	1	0	0	0	0	1	1	1	0	0	0	1
H-044	12.5	89	23F	4	< 2	0.25	< 2	0.5	4	0.12	>8	1	0.06	0.12	>4	0.12	0.5	< 0.5	< 1	< 2	MDHManhica	1	1	1	1	1	1	1	0	0	0	0	0	0	0	0	0	0	0
H-045	14.4	93																			MDHManhica	0	1	1	1	1	1			0	0	0	0	1	1			0	1
H-046	13	88	4	0.06	< 2	0.5	< 2	0.25	4	0.25	0.5	1	0.06	0.12	>4	0.25	0.5	< 0.5	< 1	< 2	MDHManhica	1	1		1	1	1	1	0	0	0	0	0	0	0	0	0	1	1
H-047	14.4	99	15A	0.12	< 2	0.06	< 2	< 0.03	4	0.12	< 0.25	1	0.06	< 0.06	>4	0.12	0.5	1	< 1	< 2	MDHManhica	1	0		1	1	1	1	0	0	1	0	0	0	0	0	0	0	1
H-048	9.3	77	Not pneumo																		MDHManhica	0	1		1	1	1	1	0	0	0	0	0	0	0	0	0	1	1
H-050	11.9	84	23F	4	< 2	0.25	< 2	0.5	4	0.12	>8	1	0.06	0.12	>4	0.25	0.5	< 0.5	< 1	< 2	MDHManhica	1	1		1	1	1	1	1	0	0	0	0	0	1	0	0	0	1
H-052	13.2	92	NT	0.06	< 2	< 0.03	< 2	< 0.03	4	< 0.06	0.5	< 0.5	0.06	< 0.06	>4	< 0.03	0.25	< 0.5	< 1	< 2	MDHManhica	1	0		0	1	1	0	0	0	1	0	0	0	0	0	1	0	1
H-053	7.6	70.4	23F	4	< 2	0.25	< 2	0.25	4	0.12	>8	< 0.5	0.06	0.12	>4	0.25	0.5	< 0.5	< 1	< 2	MDHManhica	1	0		1	1	1	1	0	0	0	0	0	1	0	0	0	1	1
H-054	11.2	77	19F	0.06	< 2	0.5	< 2	0.25	4	0.25	0.5	1	0.12	< 0.06	=4	0.25	0.25	< 0.5	< 1	< 2	MDHManhica	1	0	1	1		1	1	0	0	0	1	0		1	0	0	1	1
H-055	15.4	92	28F	< 0.03	< 2	< 0.03	< 2	< 0.03	< 2	< 0.06	0.5	1	0.06	< 0.06	0.5	< 0.03	0.5	< 0.5	< 1	< 2	MDHManhica	1	0		1	1	1	1	0	0	0	0	0		1	0	0	0	1
H-057	14.3	88																			MDHManhica	0	1		1	1	1	1	0	0	0	0	1		0	0	0	0	1
H-058	10.1	71	23F	8	< 2	0.06	< 2	< 0.03	4	< 0.06	>8	2	0.06	< 0.06	>4	0.06	0.5	< 0.5	< 1	< 2	MDHManhica	1	1		0	1	1	1	1	0	1	0	0	1	1	0	1	1	1
H-059	15.8	93.3	21	0.06	< 2	< 0.03	< 2	< 0.03	4	< 0.06	< 0.25	< 0.5	0.06	< 0.06	>4	< 0.03	0.5	< 0.5	< 1	< 2	MDHManhica	1	0		1	1	1	1	0	0	0	0	0	0	1	0	0	0	1
H-060	9.6	72	15C	0.06	< 2	0.06	< 2	< 0.03	4	< 0.06	0.5	1	0.06	< 0.06	>4	0.06	0.5	< 0.5	< 1	< 2	MDHManhica	1	1		0	1	1	1	0	0	0	0	0	0	0	0	1	0	1
H-061	10.9	82.3																			MDHManhica	0	0		0	0	1	1	0	0	0	0	1		1	0	0	1	1
H-062	6.4	68	13	< 0.03	< 2	0.5	< 2	0.12	4	0.12	0.5	1	0.06	< 0.06	>4	0.25	0.25	1	< 1	< 2	MDHManhica	1	1		1	1	1	1	0	1	0	0	1	0	0	0	0	1	1
H-063	9.9	82	7C	8	< 2	0.06	< 2	< 0.03	4	< 0.06	>8	1	0.06	< 0.06	=4	0.06	0.5	< 0.5	< 1	< 2	MDHManhica	1	1		1	1	1	1	0				1	1	1	0	0	1	1
H-064	16.5	97	NT	< 0.03	< 2	0.25	< 2	0.25	>8	< 0.06	>8	< 0.5	0.06	< 0.06	=4	0.12	0.5	< 0.5	< 1	< 2	MDHManhica	1	1		1	1	1	1	0	0	0	0	0	0	1	0	0	0	1
H-065	13	87	13	< 0.03	< 2	1	< 2	0.12	4	0.12	0.5	1	0.06	< 0.06	>4	0.25	0.5	< 0.5	< 1	< 2	MDHManhica	1	0		1	1	1	1	0	0	0	0	0	0	0	0	0	0	1
H-066	8.1	73.1	19F	0.06	< 2	0.25	< 2	0.25	< 2	0.25	0.5	1	0.06	< 0.06	>4	0.25	0.5	< 0.5	< 1	< 2	MDHManhica	1	1		1	1	1		1	0	0	0	0	0	1	0	0	0	1
H-067	8.7	69	15B	0.06	< 2	0.06	< 2	< 0.03	4	< 0.06	0.5	1	0.06	< 0.06	>4	0.06	0.5	< 0.5	< 1	< 2	MDHManhica	1	0		1	1	1	1	1	0	0	0	0	0	1	0	0	1	1
H-068	8.1	73.9	19A	0.06	< 2	0.25	< 2	0.25	4	0.25	0.5	1	0.12	< 0.06	=4	0.12	0.5	< 0.5	< 1	< 2	MDHManhica	1	1		0	1	1	1	0	0	0	0	0	0	0	0	0	1	1
H-069	13.1	87.9	23F	8	< 2	0.25	< 2	0.5	4	0.12	>8	1	0.06	0.12	>4	0.25	0.5	< 0.5	< 1	< 2	MDHManhica	1	0		1	1	1	1	0	0	0	0	0	0	1	0	0	1	1
H-070	7.5	75	13	0.12	< 2	< 0.03	< 2	< 0.03	4	< 0.06	0.5	1	0.06	< 0.06	0.25	< 0.03	0.5	< 0.5	< 1	< 2	MDHManhica	1	1		1	1	1		1	0	0	0	1	0	0	0	0	1	1
H-071	7.8	69	23F	>32	< 2	1	< 2	1	4	0.25	>8	< 0.5	>2	0.25	>4	0.5	0.5	< 0.5	< 1	< 2	MDHManhica	1	1		1	1	1	1	1	0	1	0	0	0	1	1		0	1
H-072	9.8	75	NT	4	< 2	0.25	< 2	0.25	< 2	0.25	>8	< 0.5	0.06	< 0.06	>4	0.25	0.5	< 0.5	< 1	< 2	MDHManhica	1	1		1	1	1	1	0	0	0		0	0	1	1	0	0	0
H-073	13.2	84.4	NT	8	< 2	0.25	< 2	0.25	4	0.25	>8	1	0.06	< 0.06	=4	0.25	0.5	< 0.5	< 1	< 2	MDHManhica	1	0		1	1	1	1	0	0	0	0	1	0	0	0	0	0	0
H-074	15.8	96	7B	0.06	< 2	0.5	< 2	0.5	4	0.25	>8	1	0.12	< 0.06	>4	0.5	0.25	< 0.5	< 1	< 2	MDHManhica	1	0		1	1	1	1	0	0	0	0	0	1	0	0	0	1	0
H-075	13.8	84	NT	< 0.03	< 2	< 0.03	< 2	< 0.03	4	< 0.06	>8	1	0.06	< 0.06	=4	< 0.03	0.25	< 0.5	< 1	< 2	MDHManhica	1	0		0	1	1	1	0	0	0	0	0	0	1			0	0
H-076	16.1	94	15B	0.06	< 2	0.06	< 2	< 0.03	4	< 0.06	< 0.25	1	0.06	< 0.06	=4	0.06	0.5	< 0.5	< 1	< 2	MDHManhica	1	1	0	1	0	1	1	0	0	1	1		0	1	0	0	0	1
H-077	6.3	63.5	19A	0.06	< 2	< 0.03	< 2	< 0.03	4	< 0.06	0.5	1	0.06	< 0.06	>4	< 0.03	0.5	< 0.5	< 1	< 2	MDHManhica	1	1		1	1	1	1	1	0	0	0	0	0	0
H-078	9	68	34	< 0.03	< 2	0.06	< 2	< 0.03	4	< 0.06	0.5	1	0.12	< 0.06	>4	0.12	0.5	< 0.5	< 1	< 2	MDHManhica	1	0	1	1	1	1	1	1	0	0	1	1	0	1	0	1	0	0
H-079	10.6	80	9V	< 0.03	< 2	0.5	< 2	0.25	4	0.25	0.5	1	0.06	< 0.06	=4	0.25	0.25	< 0.5	< 1	< 2	MDHManhica	1	1		1	1	1	0	0	0	0	1	0	0	0	0	0	1	1
H-080	15.4	98	19F	0.06	< 2	0.5	< 2	0.25	4	0.25	0.5	1	0.12	< 0.06	>4	0.5	0.5	< 0.5	< 1	< 2	MDHManhica	1	1	0	1	1	1	1	0	0	0	0	0	0	1	0	0	1	1
H-080	15.4	98	NT	4	< 2	0.25	< 2	0.25	4	0.25	>8	1	0.06	0.12	>4	0.25	0.5	< 0.5	< 1	< 2	MDHManhica	1	1	0	1	1	1	1	0	0	0	0	0	0	1	0	0	1	1
H-081	12.8	86	21	0.06	< 2	< 0.03	< 2	< 0.03	< 2	< 0.06	< 0.25	< 0.5	0.06	< 0.06	=4	< 0.03	0.5	< 0.5	< 1	< 2	MDHManhica	1	1		1	1	1	0	0	0	0	0	0	0	0	0	0	1	0
H-082	13.1	83.5	14	< 0.03	< 2	0.25	< 2	0.25	>8	< 0.06	>8	1	0.06	< 0.06	2	0.12	0.5	< 0.5	< 1	< 2	MDHManhica	1	1		1	1	1	0	0	0	0	1	0	0	0	0	0	0	1
H-082	13.1	83.5	6A	0.06	< 2	< 0.03	< 2	< 0.03	4	< 0.06	0.5	1	0.06	< 0.06	>4	< 0.03	0.5	< 0.5	< 1	< 2	MDHManhica	1	1		1	1	1	0	0	0	0	1	0	0	0	0	0	0	1
H-083	11.8	83	19F	0.06	< 2	0.5	< 2	0.25	4	0.25	0.5	1	0.06	< 0.06	>4	0.25	0.5	< 0.5	< 1	< 2	MDHManhica	1	0		1	1	1	1	0	0	0	1	0	0	0	0	0	1	1
H-084	11.7	86	14	0.06	< 2	< 0.03	< 2	< 0.03	4	< 0.06	0.5	1	0.06	0.12	0.25	< 0.03	0.5	< 0.5	< 1	< 2	MDHManhica	1	1	1	1	1	1	1	0	1	0	1	0	0	0	0	0	1	1
H-084	11.7	86	3	0.06	< 2	0.25	< 2	0.06	4	0.12	>8	1	0.12	< 0.06	=4	0.12	0.5	< 0.5	< 1	< 2	MDHManhica	1	1	1	1	1	1	1	0	1	0	1	0	0	0	0	0	1	1
H-085	12.7	81																			MDHManhica	0	0		1	1	1	1	0	0	0	0	0	0	1	0	0	0	1
H-086	10.4	76.6	6A	0.06	< 2	0.5	< 2	0.25	4	0.25	0.5	1	0.06	0.12	>4	0.5	0.5	< 0.5	< 1	< 2	DSSManhica	1	0	1		1	0	1	0	0	0	0	0	0	0	0	0	0	1
H-087	6	68																			MDHManhica	0	0	1	1	1	1	1	0	0	1	1	1	0	1	0	0	0	1
H-088	11.7	85.2	14	< 0.03	< 2	0.25	< 2	0.25	>8	< 0.06	>8	1	0.06	< 0.06	>4	0.12	0.25	< 0.5	< 1	< 2	MDHManhica	1	1		1	1	1	1	0	0	0	1	0	0	1	0	0	1	0
H-089	15.2	89	6A	0.06	< 2	< 0.03	< 2	< 0.03	4	< 0.06	< 0.25	< 0.5	0.06	< 0.06	=4	< 0.03	0.5	< 0.5	< 1	< 2	MDHManhica	1	1	1	1	1	1	1	0	0	0	1	0	0	0	0	0	0	1
H-090	15	91	6B	0.06	< 2	0.12	< 2	< 0.03	4	< 0.06	1	1	0.06	< 0.06	2	0.06	0.5	< 0.5	< 1	< 2	MDHManhica	1	1	1	1	1	1	1	0	0	0	1	0	0	1	0	0	0	1
H-091	14.3	92																			MDHManhica	0	0	1	0	1	1	1	0	0	0	0	1	1	0	0	0	1	1
H-092	18.8	100	3	0.06	< 2	< 0.03	< 2	< 0.03	4	< 0.06	0.5	1	0.06	< 0.06	0.25	< 0.03	0.5	< 0.5	< 1	< 2	MDHManhica	1	0	0	0	0	1	1	0	1	1	1	0	1	1	0	0	0	1
H-093	10.2	86	6A	0.06	< 2	< 0.03	< 2	< 0.03	4	< 0.06	0.5	< 0.5	0.06	< 0.06	=4	< 0.03	0.5	< 0.5	< 1	< 2	MDHManhica	1	0		1	1	1	1	0	0	0	1	1	0	1		0	0	1
H-094	14.7	104																			MDHManhica	0	0	1	1	1	1	1	0	0	0	0	0	0	0	0	0	1	1
H-095	8	77	8	0.06	< 2	< 0.03	< 2	< 0.03	>8	< 0.06	>8	1	0.06	< 0.06	0.25	< 0.03	0.12	< 0.5	< 1	< 2	MDHManhica	1	0	1	0	0	1	1	0	0	1	1	0	0	0	0	0	1
H-096	10.7	70	35B	0.06	< 2	0.25	< 2	0.25	4	0.12	0.5	1	0.06	< 0.06	>4	0.12	0.25	< 0.5	< 1	< 2	MDHManhica	1	1	1	0	1	1	1	1	0	0	1	0	0	0	1		1	1
H-097	9.9	77	6A	0.06	< 2	< 0.03	< 2	< 0.03	4	< 0.06	0.5	< 0.5	0.06	< 0.06	=4	< 0.03	0.25	< 0.5	< 1	< 2	MDHManhica	1	0	1	1	1	1	1	0	0	0	0	0	0	1	0	0	0	1
H-098	11.6	83	19A	0.06	< 2	0.06	< 2	< 0.03	4	< 0.06	0.5	< 0.5	0.06	< 0.06	=4	0.06	0.5	< 0.5	< 1	< 2	MDHManhica	1	1	1	0	0	1	1	0	1	0	1	0	0	0	0	1	0	1
H-099	14.7	100	19A	< 0.03	< 2	< 0.03	< 2	< 0.03	4	< 0.06	< 0.25	1	< 0.03	< 0.06	=4	< 0.03	0.25	< 0.5	< 1	< 2	MDHManhica	1	1		1	1	1	1	0	0	0	0	0	0	0	0	0	1	1
H-100	10	73	13	0.06	< 2	0.5	< 2	0.12	4	0.12	0.5	1	0.12	< 0.06	>4	0.25	0.5	1	< 1	< 2	MDHManhica	1	1	0	1	1	1	1	0	0	0	0	0	0	0	0	0	0	1
H-101	14.5	104	23F	< 0.03	< 2	< 0.03	< 2	< 0.03	4	< 0.06	>8	1	0.06	< 0.06	=4	< 0.03	0.5	< 0.5	< 1	< 2	MDHManhica	1	0	0	1	1	1	1	0	0	0	0	0	0	0	0	1	0	1
H-102	8.2	71.2																			MDHManhica	0	1	1	1	1	1	1	0	0	0	1	0	0	0	0	0	1	1
H-103	16.6	94	15A	0.06	< 2	0.25	< 2	0.12	4	0.12	0.5	1	0.12	< 0.06	>4	0.25	0.5	< 0.5	< 1	< 2	MDHManhica	1	0		1	1	1	1	0	0	0	0	0	0	1	0	0	1	1
H-104	12.7	82	6A	0.06	< 2	< 0.03	< 2	< 0.03	4	< 0.06	0.5	1	0.06	< 0.06	0.25	< 0.03	0.25	< 0.5	< 1	< 2	MDHManhica	1	1	0	1	1	1	1	0	1	1	1	0	0	1
H-105	11.7	90	16F	< 0.03	< 2	< 0.03	< 2	< 0.03	4	< 0.06	0.5	< 0.5	< 0.03	< 0.06	< 0.12	< 0.03	0.5	< 0.5	< 1	< 2	MDHManhica	1	1	1	1	1	1	1	0	0	0	1	0	0	1	0	1	0	1
H-106	9.4	69	9N	< 0.03	< 2	< 0.03	< 2	< 0.03	4	< 0.06	0.5	1	0.06	< 0.06	>4	< 0.03	0.5	< 0.5	< 1	< 2	MDHManhica	1	1	1	1	1	1	1	0	0	0	1	0	0	0	0	0	1	1
H-107	9.2	76																			MDHManhica	0	0	1	0	1	1	1	0	0	0	1	0	1	0	0	0	1	1
H-108	17.9	95	15B	0.06	< 2	0.06	< 2	< 0.03	4	< 0.06	< 0.25	1	0.06	< 0.06	=4	0.06	0.5	< 0.5	< 1	< 2	MDHManhica	1	1	1	1	0	1	1	0	0	0	1	0	0	1
H-109	12.7	82																			MDHManhica	0	1	1	1	1	1	1	0	0	0	0	1	0	0	0	0	1	1
H-110	6.8	64.8	15B	0.06	< 2	0.06	< 2	< 0.03	4	< 0.06	< 0.25	1	0.06	< 0.06	>4	0.06	0.5	< 0.5	< 1	< 2	MDHManhica	1	1		1	1	1	1	1	0	0	1	1	1	0	0	0	0	1
H-111	11.9	82																			MDHManhica	0	1		1	1	1	1	0	0	0	0	0	0	0	0	1	1	1
H-112	13.2	87	13	< 0.03	< 2	0.5	< 2	0.12	4	0.12	0.5	1	0.06	< 0.06	>4	0.25	0.5	1	< 1	< 2	MDHManhica	1	0	1	1	1	1	1	0	0	0	0	0	0	0	0	0	1	1
H-114	12.1	80	NT	4	< 2	0.12	< 2	0.12	< 2	0.12	>8	1	< 0.03	< 0.06	=4	0.25	0.5	< 0.5	< 1	< 2	MDHManhica	1	1	0	1	1	1	1	0	0	0	1	0	0	1	0	0	1	1
H-115	9.8	74	NT	4	< 2	0.25	< 2	0.25	< 2	0.25	>8	< 0.5	0.06	< 0.06	=4	0.25	0.5	< 0.5	< 1	< 2	MDHManhica	1	0	1	0	1	1	1	1	0	0	1	1	0	0	0	0	1	1
H-116	6.9	61	19F	0.06	< 2	0.5	< 2	0.25	4	0.25	0.5	1	0.12	< 0.06	>4	0.25	0.5	< 0.5	< 1	< 2	MDHManhica	1	0	1	0	1	1	1	1	0	0	0		0	0	0	0	1	1
H-117	9.5	72	19F	0.06	< 2	0.5	< 2	0.25	4	0.25	2	1	0.12	< 0.06	>4	0.25	0.5	< 0.5	< 1	< 2	MDHManhica	1	1	1	0	1	1	1	1	0	0	0	0	0	0			1	1
H-118	11.5	75	19A	0.06	< 2	< 0.03	< 2	< 0.03	4	< 0.06	0.5	1	0.06	< 0.06	>4	< 0.03	0.5	< 0.5	< 1	< 2	MDHManhica	1	1	1	0	1	1	1	0	0	0	1	0	0	0	0	1	0	1
H-119	12.4	96	19F	0.06	< 2	0.5	< 2	0.25	4	0.25	0.5	1	0.12	< 0.06	>4	0.25	0.5	< 0.5	< 1	< 2	MDHManhica	1	0	1	1	1	1	1	0	0	1	1		0	0	0	0	0	0
H-120	11.4		15B	0.06	< 2	< 0.03	< 2	< 0.03	4	< 0.06	< 0.25	1	0.06	< 0.06	>4	0.06	0.5	< 0.5	< 1	< 2	MDHManhica	1	0	1	1	1	1	1	0	0	1	1	0	0	1	0	0	0	1
H-121	11.6	77	6B	< 0.03	< 2	0.25	< 2	0.25	>8	0.12	>8	1	0.06	< 0.06	>4	0.25	0.5	< 0.5	< 1	< 2	MDHManhica	1	0	1	1	1	1	1	0	0	0	0	0	0	1	0	0	1	1
H-122	14.7	92	23F	0.06	< 2	< 0.03	< 2	< 0.03	4	< 0.06	>8	1	0.06	< 0.06	=4	< 0.03	0.5	< 0.5	< 1	< 2	MDHManhica	1	1	1	1	1	1	1	0	0	1		0	0	0	0	0	0	1
H-123	18.2	85	14	< 0.03	< 2	0.25	< 2	0.25	>8	< 0.06	>8	1	0.06	< 0.06	>4	0.12	0.25	< 0.5	< 1	< 2	MDHManhica	1	0		1	1	1	1	0	0	0	1	0	0	1	0	0	0	1
H-124	12.7	89	6A	< 0.03	< 2	< 0.03	< 2	0.06	4	< 0.06	0.5	1	0.06	< 0.06	>4	< 0.03	0.5	< 0.5	< 1	< 2	MDHManhica	1	1	1	0	1	1	1	0	0	0	0	0	0	1	0	0	0	1
H-125	8.3	73	19F	0.06	< 2	0.5	< 2	0.25	4	0.25	0.5	1	0.06	< 0.06	>4	0.25	0.25	< 0.5	< 1	< 2	MDHManhica	1	1	1	1	1	1	1	0	0	1	1	0	0	1	0	0	1	1
H-126	13	82	6B	0.12	< 2	0.06	< 2	0.06	4	0.12	4	1	0.06	< 0.06	=4	0.12	0.5	< 0.5	< 1	< 2	MDHManhica	1	0	1	1	1	1	1	0	0	0	0	0	0	0	0	0	1	1
H-127	10.3	83.5	28F	0.06	< 2	0.5	< 2	0.06	4	0.12	0.5	1	0.12	< 0.06	>4	0.06	0.5	< 0.5	< 1	< 2	MDHManhica	1	0	0	1	1	1	1	0	0	0	1	0	0	1	0		0	1
H-128	10.6	80	15A	< 0.03	< 2	0.12	< 2	0.06	< 2	< 0.06	< 0.25	1	< 0.03	< 0.06	=4	0.06	0.5	< 0.5	< 1	< 2	MDHManhica	1	0	1	1	1	1	1	0	0	0	0	0	0	1	0	0	1	1
H-129	14.6	99	23F	4	< 2	0.25	< 2	0.5	4	0.12	>8	< 0.5	0.06	0.12	>4	0.25	0.5	< 0.5	< 1	< 2	MDHManhica	1	0	1	1	1	1	1	0	0	0	1	0	0	0	0	0	0	1
H-130	15.6	110	31	< 0.03	< 2	< 0.03	< 2	< 0.03	4	< 0.06	< 0.25	1	0.06	< 0.06	1	< 0.03	0.5	< 0.5	< 1	< 2	MDHManhica	1	0	1	1	0	1	1	0	0	0	0	0	0	1	0	0		1
H-131	7.8	65	23F	>32	< 2	1	< 2	0.06	>8	0.12	>8	1	>2	0.12	>4	0.25	0.5	1	< 1	< 2	MDHManhica	1	1	1	1	1	1	1	0	0	0	1	0	0	1	0	0	0	1
H-132	11	88	9V	0.06	< 2	0.5	< 2	0.5	4	0.12	0.5	1	0.06	< 0.06	=4	0.25	0.25	< 0.5	< 1	< 2	MDHManhica	1	1	0	1	1	1	1	0	0	0	0	0	0	1	0	0	0	1
H-133	9.1	73.3	11A	0.06	< 2	0.25	< 2	0.12	4	0.12	>8	1	0.06	< 0.06	>4	0.12	0.5	< 0.5	< 1	< 2	MDHManhica	1	0	1	0	1	1	1	1	0	0	1	0	0	1	0	1	1	1
H-134	14.1	89	15B	0.06	< 2	0.25	< 2	0.25	4	< 0.06	0.5	1	0.12	0.12	>4	0.12	0.5	< 0.5	< 1	< 2	MDHManhica	1	1	1	1	1	1	1	0	0	0	1	0	0	0	0	0	1	1
H-135	13.5	92	19F	0.06	< 2	0.5	< 2	0.25	4	0.25	0.5	1	0.12	< 0.06	=4	0.25	0.5	< 0.5	< 1	< 2	MDHManhica	1	1	1	1	1	1	1	0	0	0	0	0	0	1	0	0	1	0
H-136	9.5	75	19F	0.06	< 2	0.5	< 2	0.25	4	0.25	0.5	1	0.06	< 0.06	=4	0.25	0.5	< 0.5	< 1	< 2	MDHManhica	1	0		1	1	1	1	0	0	0	1	0	0	1	0	1	0	1
H-137	13.6	88	6A	0.06	< 2	< 0.03	< 2	< 0.03	4	< 0.06	0.5	1	0.06	< 0.06	=4	< 0.03	0.5	< 0.5	< 1	< 2	MDHManhica	1	1	1	1	1	1		0	0	0	0	0	0	0	0	0	0	1
H-138	15.8	107	15C	0.06	< 2	0.06	< 2	< 0.03	4	< 0.06	< 0.25	1	0.06	< 0.06	=4	0.06	0.5	< 0.5	< 1	< 2	MDHManhica	1	1	0	1	1	1	1	0	0	0	1	0	0	0	0	0	1	1
H-139	6.4	65																			MDHManhica	0	0	1	1	1	1	1	0	0	1	1	1	1	1	0	0	1	1
H-140	13	88.5	NT	< 0.03	< 2	0.12	< 2	0.12	4	< 0.06	< 0.25	< 0.5	< 0.03	< 0.06	1	0.06	0.5	< 0.5	< 1	< 2	MDHManhica	1	0	1	0	1	1	1	0	0	0	1	0	0	0	0	0	1	1
H-141	10	76	NT	4	< 2	0.25	< 2	0.12	4	0.12	>8	1	0.06	< 0.06	=4	0.25	0.5	< 0.5	< 1	< 2	MDHManhica	1	0	1	1	1	1	1	0	0	0	1	0	0	1	0	0	1	1
H-142	13.7	94	21	0.06	< 2	.03	< 2	< 0.03	4	< 0.06	< 0.25	1	0.06	< 0.06	1	< 0.03	0.5	< 0.5	< 1	< 2	MDHManhica	1	0	1	1	0	1	1	0	0	0	0	0	0	0	0	0	0	1
H-143	14	85	19A	0.06	< 2	< 0.03	< 2	< 0.03	4	< 0.06	0.5	1	0.06	< 0.06	=4	< 0.03	0.5	< 0.5	< 1	< 2	MDHManhica	1	0	1	1	1	1	1	0	0	0	0	0	0	1	0	0	1	1
H-144	8.7	74	21	0.06	< 2	< 0.03	< 2	< 0.03	< 2	< 0.06	< 0.25	< 0.5	0.06	< 0.06	=4	< 0.03	0.5	< 0.5	< 1	< 2	MDHManhica	1	1	1	1	1	1	1	1	0	1	1	0	0	0	0	0	0	1
H-145	11.8	86.4	14	0.06	< 2	0.25	< 2	0.25	>8	< 0.06	>8	1	0.06	< 0.06	>4	0.12	0.25	< 0.5	< 1	< 2	MDHManhica	1	1		1	1	1	1	0	0	0	0	0	0	1	0	0	0	1
H-146	14.6	91	23F	4	< 2	0.25	< 2	0.25	4	0.12	>8	< 0.5	0.06	0.12	>4	0.25	0.5	< 0.5	< 1	< 2	MDHManhica	1	1	1	1	1	1	1	0	0	0	0	0	0	0	0	0	1	1
H-147	15	97	6A	0.06	< 2	0.5	< 2	0.25	4	0.25	0.5	1	0.12	< 0.06	=4	0.5	0.5	< 0.5	< 1	< 2	MDHManhica	1	0	1	1	1	1	1	0	0	0	0	0	0	1	0	0	0	1
H-148	16.8	89	15B	0.06	< 2	< 0.03	< 2	< 0.03	4	< 0.06	< 0.25	1	0.06	< 0.06	>4	0.06	0.5	< 0.5	< 1	< 2	MDHManhica	1	0	1	1	1	1	1	0	0	0	1	0	0	0	0	0	1	1
H-149	15.4	96	34	0.06	< 2	< 0.03	< 2	< 0.03	4	< 0.06	0.5	1	0.06	< 0.06	=4	< 0.03	0.5	< 0.5	< 1	< 2	MDHManhica	1	0	1	1	1	1	1	0	0	0	1	1	0	0	0	0	0	1
H-150	11.9	93	19F	0.06	< 2	0.25	< 2	0.12	< 2	0.25	0.5	1	0.06	< 0.06	=4	0.25	0.5	< 0.5	< 1	< 2	MDHManhica	1	0	1	1	1	1	1	0	0	0	1	0	0	0	0	0	1	0
H-151	6.8	61																			MDHManhica	0	1	1	1	1	1	1	1	0	0	0	1	1	0	0	1	1	1
H-152	11.1	78.5	23F	4	< 2	0.25	< 2	0.5	4	0.12	>8	1	0.06	0.12	>4	0.25	0.5	< 0.5	< 1	< 2	MDHManhica	1	1	1	1	1	1	1	0	0	0	0	1	0	1	0	0	1	1
H-153	16.6	103	7C	0.06	< 2	< 0.03	< 2	< 0.03	4	< 0.06	< 0.25	1	0.06	< 0.06	>4	< 0.03	0.5	< 0.5	< 1	< 2	MDHManhica	1	0	1	1	1	1	1	0	0	0	1	0	0	0	0	0	1	1
H-154	14.4	90	6B	< 0.03	< 2	< 0.03	< 2	< 0.03	4	< 0.06	0.5	< 0.5	0.06	< 0.06	1	< 0.03	0.5	< 0.5	< 1	< 2	MDHManhica	1	1	1	1	0	1	1	0	0	0	0	0	0	0	0		1	1
H-155	11.7	80																			MDHManhica	0	1	1	1	1	1	1	0	0	0	0	0	0	0	0	0	1	1
H-156	7.1	69	23F	2	< 2	0.5	< 2	0.5	4	0.12	>8	< 0.5	0.06	0.12	>4	0.12	0.5	< 0.5	< 1	>2	MDHManhica	1	0	1	1	0	1	1	0	0	0	1	1	0	1	0	0	0	1
H-157	7.8	71.5	18A	< 0.03	< 2	< 0.03	< 2	< 0.03	< 2	< 0.06	< 0.25	1	0.06	< 0.06	=4	< 0.03	0.5	< 0.5	< 1	< 2	MDHManhica	1	0	1	1	1	1	1	1	0	0	0	0	0	0	0		1	0
H-158	11.4	82.6	9L	0.06	< 2	1	< 2	0.25	4	0.25	>8	1	0.12	< 0.06	2	0.25	0.5	=2	< 1	< 2	MDHManhica	1	1	1	1	1	1	1	0	0	0	1	0	0	1	0	0	1	1
H-159	6.7	66	NT	>32	< 2	1	< 2	4	4	0.5	>8	< 0.5	>2	0.5	=4	1	0.5	>2	< 1	< 2	MDHManhica	1	0	1	1	1	1	1	1	0	0	1	0	0	1	0	0	0	1
H-160	11	71.5	23F	2	< 2	0.25	< 2	0.25	4	0.12	>8	1	0.06	0.12	>4	0.12	0.5	< 0.5	< 1	< 2	MDHManhica	1	0	1	1	1	1	1	0	0	0	1	0	0	1	0	0	1	1
H-161	14.8	79	13	< 0.03	< 2	0.5	< 2	0.12	4	0.12	0.5	1	< 0.03	< 0.06	>4	0.25	0.5	1	< 1	< 2	MDHManhica	1	0		0	0	1	1	0	0	0	1	0	0	0	0	0	1	1
H-162	18.5	110	13	0.06	< 2	0.5	< 2	0.25	4	0.12	0.5	1	0.06	0.12	>4	0.25	0.5	1	< 1	< 2	MDHManhica	1	0		1	1	1	1	0	0	0	1	0	0	0	0	0	0	1
H-163	10.8	83	21	< 0.03	< 2	< 0.03	< 2	< 0.03	4	< 0.06	< 0.25	< 0.5	0.06	< 0.06	=4	< 0.03	0.5	< 0.5	< 1	< 2	MDHManhica	1	1	1	1	1	1	1	0	0	1	1	0	0	0	0	1	1	1
H-164	15.3	99	23F	0.06	< 2	0.25	< 2	0.25	4	0.25	0.5	1	0.06	< 0.06	>4	0.25	0.5	< 0.5	< 1	< 2	MDHManhica	1	0	0	1	1	1	1	0	0	0	1	0	0	1	0	0	0	1
H-165	14	89	6A	0.06	< 2	< 0.03	< 2	< 0.03	4	< 0.06	0.5	< 0.5	0.06	< 0.06	=4	< 0.03	0.25	< 0.5	< 1	< 2	MDHManhica	1	0	1	0	0	1	1	0	0	0	1	0	0	0	0	1	1	1
H-166	8.1	73	6A	< 0.03	< 2	< 0.03	< 2	< 0.03	4	< 0.06	< 0.25	< 0.5	0.06	< 0.06	=4	< 0.03	0.5	< 0.5	< 1	< 2	MDHManhica	1	1	1	0	1	1	1	1	0	0	1	0	0	0	0	0	1	1
H-167	8	75																			MDHManhica	0	1	1	1	1	1	1	1	0	0		0	0	0		0	1	1
H-168	8.7	67																			MDHManhica	0	0	1	1	1	1	1	1	0	0	1	0	0	1	0	0	1	1
H-170	10.4	76	35B	< 0.03	< 2	0.5	< 2	0.06	4	0.12	0.5	1	0.06	< 0.06	=4	0.12	0.5	< 0.5	< 1	< 2	MDHManhica	1	0	1	1	1	1	1	0	0	0	1	0	0	1	0	0	1	1
H-171	8.2	76	19A	0.06	< 2	0.25	< 2	0.25	4	0.12	0.5	1	0.12	< 0.06	>4	0.12	0.5	< 0.5	< 1	< 2	MDHManhica	1	0	1	1	1	1	0		0	0	0	0	0	1	0	0	1
H-172	7.8	68	13	< 0.03	< 2	0.5	< 2	0.25	< 2	0.25	< 0.25	1	0.06	< 0.06	=4	0.25	0.5	< 0.5	< 1	< 2	MDHManhica	1	0	0	0	0	1	1	0	0	0	1	0	0	1	0	0	1	1
H-173	7	72.6																			MDHManhica	0	0	1	0	1	1	1	0	0	0	1	1	1	0	0	0	1	1
H-174	10.9	75	15B	0.06	< 2	0.06	< 2	< 0.03	4	< 0.06	1	1	0.12	< 0.06	>4	0.06	0.5	< 0.5	< 1	< 2	MDHManhica	1	1	1	0	1	1	1	0	0	0	1	0	0	0	0	0	1	1
H-175	5.9	69	23F	0.06	< 2	0.5	< 2	0.5	4	0.25	< 0.25	1	0.06	< 0.06	=4	0.25	0.25	< 0.5	< 1	< 2	MDHManhica	1	0	1	0	1	1	1	1	0	1	1	0	0	0	0	0	1	1
H-176	10.3	71	15C	0.06	< 2	0.06	< 2	< 0.03	4	< 0.06	< 0.25	1	0.06	< 0.06	=4	0.06	0.5	< 0.5	< 1	< 2	MDHManhica	1	1	1	1	1	1	0		0	1	0	0	0	1	0	0	0	1
H-177	8.2	71																			MDHManhica	0	1	1	1	1	1	1	1	0	0	1	0	0	1	0	0	1	1
H-178	10.8	77.6	6A	0.06	< 2	0.25	< 2	0.06	4	0.12	0.5	1	0.06	< 0.06	=4	0.12	0.5	< 0.5	< 1	< 2	MDHManhica	1	1	1	1	1	1	1	0	0	1	0	0	0	0	0	0	1	1
H-179	7	74	14	>32	< 2	4	< 2	4	< 2	1	>8	1	>2	1	4	1	0.5	>2	< 1	< 2	MDHManhica	1	1		0	0	1	1		0	0	1	1	0	1	0	0	1	1
H-180	5.4	60.5																			MDHManhica	0	0	1	0	1	1	1	1	0	0	0	1	0	0	0	1	1
H-181	6	58	Not pneumo																		MDHManhica	0	0	1	0	1	1	1	1	0	0	0	1	0	0	0	1	1	1
H-182	5.3	58.5	6B																		MDHManhica	1	0		0	0	1	1	0	0	0	0	0	0	1	0	1	1	1
H-183	8.2	63	23F	4	< 2	0.25	< 2	0.5	4	0.12	>8	1	0.06	< 0.06	>4	0.12	0.5	< 0.5	< 1	< 2	MDHManhica	1	0	1	0	1	1		1	0	0	1	0	0	0	0	0	1	1
H-184	9.9	77																			MDHManhica	0	0	1	0	1	1	1	1	0	0	1	0	0	1	0	0	1	1
H-185	7.7	71																			MDHManhica	0	0		0	1	1	0	0	0	1	1	1	0	1	0		1	1
H-186	7	64.5	13	< 0.03	< 2	0.5	< 2	0.12	4	0.12	0.5	1	0.06	0.12	>4	0.25	0.5	1	< 1	< 2	MDHManhica	1	0	1	0	1	1	1	1	0	0	0	0	0	0	0	0	1
H-187	8.5	75	19F	0.06	< 2	0.5	< 2	0.25	4	0.25	0.5	1	0.06	< 0.06	=4	0.25	0.5	< 0.5	< 1	< 2	MDHManhica	1	1	1	1	1	1	1	1	0	0	1	0	0	0	0	0	1	1
H-188	8.8	71	6A	0.06	< 2	< 0.03	< 2	< 0.03	4	< 0.06	0.5	1	0.06	< 0.06	>4	< 0.03	0.5	< 0.5	< 1	< 2	MDHManhica	1	0	1	1	1	1	1	0	0	0	1	0	0	0	0	0	1	1
H-189	9	74																			MDHManhica	0	1	0	0	1	1	1	0	0	0	0	0	0	0	0	0	0	1
H-190	9.5	73	6A	< 0.03	< 2	0.25	< 2	0.06	4	< 0.06	0.5	1	0.06	< 0.06	=4	0.12	0.5	< 0.5	< 1	< 2	MDHManhica	1	1	1	1	1	1		1	0	0	0	0	0	1	0	0	0	1
H-191	5	58	6A	0.06	< 2	< 0.03	< 2	< 0.03	4	< 0.06	< 0.25	1	0.06	< 0.06	=4	< 0.03	0.5	< 0.5	< 1	< 2	MDHManhica	1	0	1	0	1	1	1	1	0	1	1	0	1	0	0	0	1	1
H-192	6.4	65	19F	< 0.03	< 2	< 0.03	< 2	< 0.03	4	< 0.06	< 0.25	1	0.06	< 0.06	>4	< 0.03	0.5	< 0.5	< 1	< 2	MDHManhica	1	1	1	0	1	1	1	1	0	1	0	0	0	0	0	0	1	1
H-193	7	64	15B	0.06	< 2	0.06	< 2	< 0.03	4	< 0.06	0.5	1	0.06	< 0.06	>4	0.06	0.5	< 0.5	< 1	< 2	MDHManhica	1	1	1	0	1	1	1	1	0	0	0	0	0	0	0	0	1	1
H-194	6.9	63	14	0.06	< 2	0.25	< 2	0.12	>8	0.12	>8	1	0.06	< 0.06	>4	0.12	0.25	< 0.5	< 1	< 2	MDHManhica	1	0	1	0	1	1	1	1	0	0	1	0	0	0	0	0	1	1
H-195	5.6	60	21	0.06	< 2	0.25	< 2	0.25	4	0.25	0.5	1	0.06	< 0.06	>4	0.25	0.5	1	< 1	< 2	MDHManhica	1	0	1	0	1	1	1	1	0	0	1	0	0	0	0	0	1	1
H-196	7.3	70.5	21	0.06	< 2	0.5	< 2	0.5	4	0.25	0.5	1	0.06	< 0.06	=4	0.25	0.5	1	< 1	< 2	MDHManhica	1	0	0	0	0	1	1		0	0	1	0	0	0	0	0	1	0
H-197	5	56.5	3	0.06	< 2	0.5	< 2	0.25	4	0.25	0.5	1	0.06	< 0.06	=4	0.25	0.5	< 0.5	< 1	< 2	MDHManhica	1	0	1	0	1	1	1	1	0	0	0	0	0	0	0	0	1
H-198	6.5	65	13	0.06	< 2	0.25	< 2	0.25	>8	0.12	>8	1	0.06	< 0.06	>4	0.25	0.25	< 0.5	< 1	< 2	MDHManhica	1	0	1	0	1	1	1	1	0	0	0	0	0	0	0	0	1	1
H-199	6.6	64.5	35B	< 0.03	< 2	0.25	< 2	0.25	4	0.12	0.5	1	0.06	0.12	>4	0.25	0.5	< 0.5	< 1	< 2	MDHManhica	1	0	1	0	1	1	1	1	0	0	0	0	0	1	0	0	1	1
H-200	9	72	35B	0.06	< 2	0.5	< 2	0.06	4	0.12	0.5	1	0.12	< 0.06	1	0.12	0.5	< 0.5	< 1	< 2	MDHManhica	1	1	1	0	1	1	1	1	0	0	0	0	0	0	0	0	0	1
H-201	7.3	66	19F	0.06	< 2	0.25	< 2	0.25	4	0.25	0.5	1	0.06	< 0.06	=4	0.25	0.5	< 0.5	< 1	< 2	MDHManhica	1	1	1	0	1	1	1	1	0	0	1	0	0	0	0	0	1	1
M-001	12.5	85	NT	8	< 2	0.25	< 2	0.25	4	0.25	>8	1	0.06	0.12	>4	0.25	0.5	< 0.5	< 1	< 2	Maputo	1	1	1	1	0	1	1	0	0	0	1	0	0	1	0		0	1
M-003	16.5	96.5	6A	0.06	< 2	< 0.03	< 2	< 0.03	4	< 0.06	0.5	1	0.06	< 0.06	=4	< 0.03	0.5	< 0.5	< 1	< 2	Maputo	1	1	1	1	1	1	1	0	0	0	0	0	0	1	0	0	0	1
M-004	11.5	80	19F	0.06	< 2	0.5	< 2	0.25	4	0.25	0.5	1	0.06	< 0.06	=4	0.5	0.25	< 0.5	< 1	< 2	Maputo	1	1	1	1	1	1	1	0	0	1	1	0	0		0	1	0	1
M-005	4.9	55	9V	0.06	< 2	0.5	< 2	0.25	4	0.25	0.5	1	0.06	< 0.06	>4	0.25	0.25	< 0.5	< 1	< 2	Nampula	1	0	1	1	1	1	1	1	0	0	1	1	0	0	0	0	1	1
M-006	7.8	75	9V	< 0.03	< 2	0.5	< 2	0.25	4	0.12	< 0.25	1	0.06	< 0.06	>4	0.25	0.5	< 0.5	< 1	< 2	Maputo	1	1	1	1	1	1	1	1	0	0	1	1	0	0	0	0	0	1
M-007	8.7	90																			Maputo	0	0	1	1	1	1	1		0	0	1	0	0	0	0	0	0	1
M-008	8.5	88	11A	0.06	< 2	< 0.03	< 2	< 0.03	4	< 0.06	0.5	< 0.5	0.06	< 0.06	0.25	< 0.03	0.5	< 0.5	< 1	< 2	Maputo	1	1	1	1	1	1	1	1	0	0	0	1	1	1	0	0	1	1
M-009	10.4	79	19A	0.06	< 2	0.25	< 2	0.12	4	0.12	0.5	< 0.5	0.06	< 0.06	=4	0.25	0.25	< 0.5	< 1	< 2	Maputo	1	0	1	1	0	1	1		0	1	0	0	0	0	0	0	0	1
M-010	9.1	77	6B	0.06	< 2	< 0.03	< 2	< 0.03	4	< 0.06	>8	1	0.06	< 0.06	>4	< 0.03	0.5	< 0.5	< 1	< 2	Maputo	1	0	1	1	0	1			0	0	1	0	0	1	0	0	0	1
M-011	19.5	106	23B	0.06	< 2	< 0.03	< 2	< 0.03	4	< 0.06	0.5	< 0.5	0.12	< 0.06	>4	< 0.03	0.5	< 0.5	< 1	< 2	Maputo	1	0	1	1	0	1	1	0	0	0	1	0	0	0	1	0	0	0
M-012	11.4	91																			Maputo	0	0	1	1	0	1	1	0	0	1	1	0	0		0	0	0	1
M-013	9	75	23F	0.06	< 2	< 0.03	< 2	< 0.03	4	< 0.06	0.5	1	0.06	< 0.06	2	< 0.03	0.5	< 0.5	< 1	< 2	Maputo	1	1	0	1	1	1		0	0	0	1	0	0	0	0	1	0	1
M-014	15.7	90	23F	4	< 2	0.25	< 2	0.25	4	0.12	>8	1	0.06	0.12	>4	0.25	0.5	< 0.5	< 1	< 2	Maputo	1	1	1	1	0	1	1	0	0	1	1	1	0	1	0	0	0	1
M-015	16	97	15A	0.06	< 2	< 0.03	< 2	< 0.03	4	< 0.06	0.5	1	0.06	< 0.06	1	< 0.03	0.5	< 0.5	< 1	< 2	Maputo	1	0		1	0	1	1	0	0	0	1	0	0	1	0	0	0	1
M-016	16	100																			Maputo	0	1	0	0	1	1	1	0	0	0	0	0	0	1	0	0	0	1
M-017	8.8	75																			Maputo	0	1		1	1	1	1	0	1	0	1	1	0	0	0	0	0	1
M-018	16.3	99	33D	0.06	< 2	< 0.03	< 2	< 0.03	4	< 0.06	0.5	1	0.06	< 0.06	0.25	< 0.03	0.5	< 0.5	< 1	< 2	Maputo	1	1		1	0	1	1	0	0	0	1	0	0	1	0	0	0	1
M-019	16	100																			Maputo	0	0	1	1	0	1	1	0	0	0	1	0	0	1	0	0	0	0
M-020	15	92																			Maputo	0	0	1	1	1	1	1	0	0	0	0	1	1	0	1	1	0	1
M-021	14	99	19A	0.06	< 2	< 0.03	< 2	< 0.03	4	< 0.06	< 0.25	1	0.06	< 0.06	>4	< 0.03	0.5	< 0.5	< 1	< 2	Maputo	1	1		1	0	1	1	0	0	1	1	0	0	1	0	1	0	1
M-022	14.5	97	23F	4	< 2	0.25	< 2	0.25	4	0.12	>8	1	0.06	0.12	>4	0.12	0.5	< 0.5	< 1	< 2	Maputo	1	0	1	1	0	1	1	0	0	0	1	0	0	0	0	1	0	1
M-023	39	55	23F	4	< 2	0.25	< 2	0.25	4	0.12	>8	< 0.5	0.06	< 0.06	>4	0.12	0.25	< 0.5	< 1	< 2	Maputo	1	1	1	1	1	1	0		0	0	0	1	1	1	0	0	1	1
M-024	14	94	6A	< 0.03	< 2	0.5	< 2	0.12	4	0.12	< 0.25	< 0.5	0.06	< 0.06	=4	0.12	0.5	< 0.5	< 1	< 2	Maputo	1	0	1	1	0	1	0	0	0	0	0	0	0	0	0	0	0	1
M-025	7	74	Not pneumo																		Maputo	0	1	0	1	1	1	1	0	0	0	1	1	1	1	0	0	1	1
M-026	7.4	73	34	0.5	< 2	< 0.03	< 2	< 0.03	4	< 0.06	0.5	1	0.12	< 0.06	>4	< 0.03	0.5	< 0.5	< 1	< 2	Maputo	1	0	0	0	1	1	1	0	0	0	0	1	1	1	0	0	0	1
M-027	11	79																			Maputo	0	1	1	1	1	1	1	0	0	0	0	0	0	1	0	0	0	1
M-028	11	73	7C	0.06	< 2	< 0.03	< 2	< 0.03	4	< 0.06	0.5	1	0.12	< 0.06	2	< 0.03	0.5	< 0.5	< 1	< 2	Maputo	1	0	1	1	1	1	1	1	0	0	1	0	0	0	0	0	0	1
M-029	13	92																			Maputo	0	0		1	1	1	1	0	0	0	1	0	0	1	0	0	0	1
M-030	11.7	88	19F	0.06	< 2	0.25	< 2	0.25	4	0.12	0.5	< 0.5	0.06	< 0.06	=4	0.25	0.5	< 0.5	< 1	< 2	Maputo	1	1		1	1	1	1	0	0	0	1	0	0	0	0	1	0	1
M-031	11.4	90	13	< 0.03	< 2	0.25	< 2	0.12	>8	0.12	0.5	1	0.06	< 0.06	>4	0.12	0.5	1	< 1	< 2	Maputo	1	0	1	1	0	1	1	0	0	0	1	0	0	0	0	0	0	1
M-032	17.6	100	23F	4	< 2	0.25	< 2	0.25	4	0.12	>8	< 0.5	0.06	0.12	>4	0.25	0.5	< 0.5	< 1	< 2	Maputo	1	1	0	1	0	1	1	0	0	0	1	0	0	1	0	0	0	1
M-033	12.2	80	15B	0.06	< 2	0.12	< 2	0.06	4	< 0.06	< 0.25	1	0.06	< 0.06	>4	0.06	0.5	< 0.5	< 1	< 2	Maputo	1	1	1	1	0	1	1	0	0	0	1	0	0	0	0	0	0	1
M-034	13	105	3	< 0.03	< 2	0.5	< 2	0.12	4	0.12	>8	1	0.06	0.12	>4	0.25	0.5	< 0.5	< 1	< 2	Maputo	1	0		0	0	1	1	0	0	0	1	0	0	1	0		0	1
M-034	13	105	14	0.06	< 2	0.25	< 2	0.25	>8	0.12	>8	1	0.06	< 0.06	>4	0.12	0.5	< 0.5	< 1	< 2	Maputo	1	0		0	0	1	1	0	0	0	1	0	0	1	0		0	1
M-035	14	90.5	23F	0.06	< 2	0.12	< 2	< 0.03	4	0.12	0.5	< 0.5	0.06	< 0.06	>4	0.12	0.25	< 0.5	< 1	< 2	Maputo	1	0	1	1	1	1	1	0	0	0	1	0	0	1	0	1	0	1
M-036	14	91	34	0.06	< 2	< 0.03	< 2	< 0.03	4	< 0.06	0.5	1	0.12	< 0.06	2	< 0.03	0.5	< 0.5	< 1	< 2	Maputo	1	0		1	0	1	1	0	0	0	1	1	1	1	1	1	0	1
M-037	13	87	6B	0.06	< 2	< 0.03	< 2	< 0.03	4	< 0.06	>8	1	0.06	< 0.06	>4	< 0.03	0.5	< 0.5	< 1	< 2	Maputo	1	0	1	1	1	1	1	0	0	0	0	0	0	1	0	0	0
M-038	9.9	85	35B	0.06	< 2	0.25	< 2	0.06	4	0.12	0.5	1	0.12	< 0.06	2	0.12	0.5	< 0.5	< 1	< 2	Maputo	1	0	0	1	1	1	1	0	0	1	1	0	0	0	0	0	0	1
M-039	13.5	88	4	0.06	< 2	0.5	< 2	0.25	4	0.25	0.5	1	0.06	0.12	>4	0.25	0.5	< 0.5	< 1	< 2	Maputo	1	1		1	1	1	1	0	0	0	1	0	0	1	0	1	0	1
M-040	9.9	72	NT	< 0.03	< 2	< 0.03	< 2	< 0.03	< 2	0.12	< 0.25	1	0.06	< 0.06	0.5	0.12	0.5	< 0.5	< 1	< 2	Maputo	1	1	1	1	1	1	1	0	0	0	1	0	0	1	0	0	0	1
M-041	10	83	21	0.06	< 2	< 0.03	< 2	< 0.03	4	< 0.06	< 0.25	1	0.12	< 0.06	0.25	< 0.03	0.5	< 0.5	< 1	< 2	Maputo	1	0	1	1	1	1	0		0	0	1	0	0	1	0	1	0	0
M-042	17	99	6B	0.06	< 2	< 0.03	< 2	< 0.03	4	< 0.06	>8	1	0.06	< 0.06	>4	< 0.03	0.25	< 0.5	< 1	< 2	Maputo	1	0	1	0	1	1	1	0	0	0	1	0	0	0	0	0	0	1
M-043	12.6	96	19F	0.06	< 2	0.25	< 2	0.25	< 2	0.12	0.5	1	0.06	< 0.06	=4	0.25	0.5	< 0.5	< 1	< 2	Maputo	1	0		1	1	1	1	0	0	0	1	0	0		0	0	0
M-044	10.5	73	6A	0.06	< 2	0.25	< 2	0.25	4	0.12	0.5	1	0.12	< 0.06	>4	0.25	0.5	< 0.5	< 1	< 2	Maputo	1	0	1	1	1	1	1	0	0	0	1	0	0		0	0	0
M-045	8	72	6B	< 0.03	< 2	0.25	< 2	0.25	4	0.12	0.5	1	< 0.03	< 0.06	=4	0.12	0.5	< 0.5	< 1	< 2	Maputo	1	1	1	1	1	1	1	0	0	1	1	0	0	1	0	0	0	1
M-046	12	91	19F	0.06	< 2	0.5	< 2	0.25	4	0.25	0.5	1	0.12	< 0.06	>4	0.25	0.5	< 0.5	< 1	< 2	Maputo	1	0	1	0	1	1	1	0	0	0	1	0	0	0	0	0	0	1
M-047	14.1	92	11A	0.06	< 2	< 0.03	< 2	< 0.03	4	< 0.06	< 0.25	1	0.06	< 0.06	=4	0.06	0.5	< 0.5	< 1	< 2	Maputo	1	0	1	1	0	1	1	0	0	0	0	0	0	1	0	0	0	1
M-048	9	78	19F	0.06	< 2	0.5	< 2	0.25	4	0.25	0.5	< 0.5	0.12	< 0.06	=4	0.25	0.5	< 0.5	< 1	< 2	Maputo	1	0	1	0	0	1	1	0	0	1	1	0	0	0	0	0	1	1
M-049	18	107	15A	0.06	< 2	0.12	< 2	0.06	4	< 0.06	0.5	1	0.06	< 0.06	=4	0.06	0.5	< 0.5	< 1	< 2	Maputo	1	1	1	0	0	1	1	0	0	1	0	0	0	1
M-050	17	97	19F	< 0.03	< 2	0.5	< 2	0.25	< 2	0.25	=8	1	0.06	< 0.06	>4	0.25	0.5	< 0.5	< 1	< 2	Maputo	1	1		1	1	1	1	0	0	0	1	0	0	1	0	1	0	1
M-051	7.2	61	19F	0.06	< 2	0.25	< 2	0.25	4	0.12	0.5	1	0.06	< 0.06	>4	0.5	0.5	< 0.5	< 1	< 2	Maputo	1	0	1	0	1	1	1	0	0	0	0	0	0	1	0	0	0	0
M-052	5.9	60																			Maputo	0	0	1	0	1	1	1	1	0	0	1	0	0	1	0	0	0	1
M-053	5.7	65	14	0.06	< 2	0.25	< 2	0.25	4	0.25	>8	1	0.06	< 0.06	=4	0.25	0.5	< 0.5	< 1	< 2	Maputo	1	0	1	0	0	1	1	0	1	0	0	0	1	1	0	0	0	1
M-054	12	88	23F	4	< 2	0.25	< 2	0.5	4	0.12	>8	< 0.5	0.06	0.12	>4	0.25	0.5	< 0.5	< 1	< 2	Maputo	1	0	0	1	1	1	1	0	0	0	1	0	0		0	0	0	1
M-055	14.5	97																			Maputo	0	0	1	1	0	1	1	0	0	0		0	0	1	0	0	0	1
M-056	13.5	90																			Maputo	0	1	1	1	1	1	1	0	0	0	0	0	0	0	0	0	1	1
M-057	8.7	76																			Maputo	0	0	1	1	1	1	1	0	0	0	1	1	1	1	0	1	0	1
M-058	14.5	93																			Maputo	0	0	1	1	1	1	1	0	0	0	0	1	1	1	0	0	0	1
M-059	19	104																			Maputo	0	1	1	1	0	1	0		0	0	1	0	0	1	0	0	0	1
M-060	2	50	14																		Maputo	1	1	1	0	0	1	1	0	0	1	1	0	0	0	0	0	1	1
M-061	2	48	19F	>32	< 2	4	< 2	=8	4	1	>8	1	>2	=1	>4	1	0.5	>2	< 1	< 2	Maputo	1	1	1	0	0	1	1	0	0	1	1	0	0	0	0	0	0	1
M-062	7.9	71	28F	0.06	< 2	< 0.03	< 2	< 0.03	4	< 0.06	0.5	1	0.06	< 0.06	=4	< 0.03	0.5	< 0.5	< 1	< 2	Maputo	1	1	1	0	0	1	1	0	0	0	1	0	0	1	0	0	0	1
M-063	7.5	71																			Maputo	0	1	1	1	1	1	1	0	0	1	1	1	1	0	0	0	0	1
M-064	11	89	4	0.06	< 2	0.5	< 2	0.25	4	0.25	0.5	1	0.06	< 0.06	>4	0.25	0.5	< 0.5	< 1	< 2	Maputo	1	0		1	1	1	1	0	0	1	1	0	0	1
M-065	7.4	69	9A	< 0.03	< 2	0.5	< 2	0.25	4	0.25	< 0.25	1	< 0.03	< 0.06	>4	0.25	0.5	< 0.5	< 1	< 2	Maputo	1	1	1	1	1	1	1	1	0	1	1	0	0	1	0	0	0	1
M-066	9.2	77	28F	0.06	< 2	0.25	< 2	< 0.03	4	< 0.06	0.5	1	0.06	< 0.06	=4	0.06	0.25	< 0.5	< 1	< 2	Maputo	1	0	1	1	0	1	1	0	0	0	1	0	0	1	0	0	0	1
M-067	13.9	90	23F	>32	< 2	0.5	< 2	1	>8	0.25	>8	< 0.5	>2	0.12	>4	0.25	0.5	< 0.5	< 1	< 2	Maputo	1	0	1	1	1	1	1	0	0	0	1	0	0	1	0	0	0	1
M-068	10	86	15A	0.06	< 2	< 0.03	< 2	< 0.03	4	< 0.06	0.5	1	0.06	< 0.06	>4	< 0.03	0.5	< 0.5	< 1	< 2	Maputo	1	1	1	1	1	1	1	0	0	1	1	0	0	0	0	0	0	1
M-069	10	84	23A	0.06	< 2	< 0.03	< 2	< 0.03	4	< 0.06	0.5	1	0.12	< 0.06	>4	< 0.03	0.5	< 0.5	< 1	< 2	Maputo	1	0	1	1	1	1	1	0	0	0	1	0	0	1	0
M-070	14	94	15B	0.06	< 2	0.25	< 2	0.25	4	0.12	< 0.25	1	0.06	< 0.06	>4	0.25	0.5	< 0.5	< 1	< 2	Maputo	1	1	1	1	0	1	1	0	0	0	0	0	0	0	0	0	0	1
M-071	15	100	5	< 0.03	< 2	0.12	< 2	0.25	4	< 0.06	< 0.25	1	0.06	< 0.06	>4	0.12	0.5	< 0.5	< 1	< 2	Maputo	1	1		1	1	1	1	0	0	0	0	0	0	1	0	0	0	1
M-072	14.5	98	6A	0.06	< 2	< 0.03	< 2	< 0.03	4	< 0.06	0.5	1	0.06	< 0.06	>4	< 0.03	0.5	< 0.5	< 1	< 2	Maputo	1	0		1	1	1	1	0	0	0	0	0	0	0	0	0	0	1
M-073	15	91																			Maputo	0	1	1	1	1	1	1	1	0	0	1	0	0	1	0	0	0	1
M-074	8.4	74																			Maputo	0	0	1	1	1	1	1	0	0	0	1	0	0	0	0	0	0	1
M-075	14	85	6A	0.06	< 2	< 0.03	< 2	< 0.03	4	< 0.06	0.5	1	0.06	< 0.06	>4	< 0.03	0.5	< 0.5	< 1	< 2	Maputo	1	1	1	1	1	1	1	0	0	0	1	0	0	0	0	0	1	1
M-076	13	92	Not pneumo																		Maputo	0	0		1	0	1	1	0	0	0	0			1	0	0	0	1
M-077	12	90	23F	4	< 2	0.25	< 2	0.25	4	0.12	0.5	1	0.06	0.12	>4	0.25	0.5	< 0.5	< 1	< 2	Maputo	1	1	1	1	1	1	1	0	0	0	1	0	0	1	0	0	0	1
M-078	6.7	69	6B	0.06	< 2	0.25	< 2	0.5	4	0.25	>8	1	0.06	0.12	>4	0.25	0.5	< 0.5	< 1	< 2	Maputo	1	0	1	0	1	1	1	1	0	1	1	0	0	1	0	0	0	1
M-079	11	87	23F	4	< 2	0.5	< 2	0.5	4	0.12	>8	1	0.06	< 0.06	>4	0.25	0.5	< 0.5	< 1	< 2	Maputo	1	1	1	0	1	1	1	0	0	0	1	0	0	0	0	0	0	1
M-080	5.3	60	15B	0.06	< 2	< 0.03	< 2	< 0.03	4	< 0.06	0.5	1	0.06	< 0.06	>4	0.06	0.5	< 0.5	< 1	< 2	Maputo	1	0	1	0	1	1	1	1	0	0	0	0	0	1	0	1	0	1
M-081	10.5	87	14	< 0.03	< 2	0.25	< 2	0.25	=8	0.12	>8	1	0.06	< 0.06	>4	0.25	0.5	< 0.5	< 1	< 2	Maputo	1	0	1	1	1	1	1	0	0	0	0	0	0	0	0	0	0	1
M-082	11	89	Not pneumo																		Maputo	0	0	1	1	1	1	1	0	0	0	1	0	0	0	0	0	0	1
M-083	11	90	14	>32	< 2	0.25	< 2	0.25	=8	0.12	>8	1	>2	< 0.06	>4	0.25	0.25	< 0.5	< 1	< 2	Maputo	1	0	1	1	1	1	1	0	0	0	1	0	0	1
M-084	13	97	6A	0.06	< 2	< 0.03	< 2	< 0.03	4	< 0.06	0.5	1	0.06	< 0.06	>4	< 0.03	0.25	< 0.5	< 1	< 2	Maputo	1	0	0	1	1	1	1	0	0	0	1	1	0	0	0	0	0	1
M-085	7.6	72	38	0.06	< 2	< 0.03	< 2	< 0.03	< 2	< 0.06	0.5	1	0.12	< 0.06	0.5	< 0.03	0.5	< 0.5	< 1	< 2	Maputo	1	1	1	1	1	1	1	0	0	0	1	1	0	1	0	0	0	1
M-086	8	71.7																			Maputo	0	0	0	1	1	1	1	0	0	0	1	1	0	0	0	0	0	1
M-087	8	74	23F	4	< 2	0.25	< 2	0.25	4	0.12	>8	< 0.5	0.06	0.12	>4	0.12	0.5	< 0.5	< 1	< 2	Maputo	1	0	1	1	1	1	1	0	0	0	1	0	0	0	0	0	0	1
M-088	5.4	64.5	9A	< 0.03	< 2	< 0.03	< 2	< 0.03	4	< 0.06	0.5	1	0.06	< 0.06	>4	0.06	0.5	< 0.5	< 1	< 2	Maputo	1	1	1	1	1	1	1	0	0	1	1	1	0	1	0	0	0	1
M-089	6.2	63.5																			Maputo	0	1	1	1	1	1	1	1	0	0	0		0	1	0	0	0	1
M-090	6.1	67	13	< 0.03	< 2	0.5	< 2	0.25	< 2	0.12	0.5	1	0.06	0.12	>4	0.25	0.5	1	< 1	< 2	Maputo	1	0	1	1	1	1	1	0	0	0	1	1	0	0	0	0	0	1
M-091	9.5	83	13	0.06	< 2	0.5	< 2	0.25	4	0.12	0.5	1	0.12	0.12	>4	0.25	0.5	1	< 1	< 2	Maputo	1	0	1	1	1	1	1	0	0	0	1	0	0	1	0	0	0	0
M-092	10.2	86	19A	0.06	< 2	0.25	< 2	0.25	4	0.12	0.5	1	0.12	< 0.06	>4	0.25	0.5	< 0.5	< 1	< 2	Maputo	1	0	1	1	1	1	0		0	0	1	0	0	0	0		0	1
M-093	10.5	86	3	0.06	< 2	< 0.03	< 2	< 0.03	4	< 0.06	0.5	1	0.06	< 0.06	0.25	< 0.03	0.5	< 0.5	< 1	< 2	Maputo	1	1	1	1	1	1	1	0	0	0	0	0	0	0	1		0	1
M-094	4.2	59.5																			Maputo	0	1	0	1	1	1	1	1	0	0	0	1	0	0	0	0	0	1
M-095	7	74	NT	8	< 2	0.25	< 2	0.25	< 2	0.12	>8	1	0.06	< 0.06	>4	0.25	0.25	< 0.5	< 1	< 2	Maputo	1	0	1	1	1	1	1	0	0	0	1	1	0	0	0	0	0	0
M-096	6.8	69	20	4	< 2	0.06	< 2	< 0.03	4	< 0.06	>8	1	0.06	< 0.06	=4	0.06	0.5	< 0.5	< 1	< 2	Maputo	1	0	0	1	1	1	1	0	0	0	0	0	0	0	0	0	0	1
M-097	6.3	61	13	< 0.03	< 2	0.5	< 2	0.12	4	0.12	0.5	2	0.06	< 0.06	>4	0.25	0.5	1	< 1	< 2	Maputo	1	1	1	1	1	1	1	1	0	0	0	0	0	0	0	0	0	1
M-098	2.8	49																			Maputo	0	0	1	1	1	1	1	1	0	0	0	1	0	1	0	0	0	1
M-099	7.2	71																			Maputo	0	0	1	1	1	1	1	0	0	0	1	1	0	1	0	0	0	1
M-100	7.8	69	19A	< 0.03	< 2	0.5	< 2	0.25	4	0.12	0.5	1	0.06	0.12	>4	0.25	0.5	1	< 1	< 2	Maputo	1	0	1	1	1	1	1	0	0	0	0	1	1	0	0	0	0	1
M-101	8	66																			Maputo	0	0	1	1	1	1	1	1	0	0	1	0	1	0	0	0	0	1
M-102	10.6	75	23F	0.06	< 2	0.25	< 2	0.25	4	0.25	>8	1	0.06	0.12	>4	0.5	0.5	< 0.5	< 1	< 2	Maputo	1	1	1	1	1	1	1	1	0	0	1	0	1	0	0	0	0	1
M-103	8	76																			Maputo	0	1	1	1	1	1	1	0	0	0	1	0	1	0	0	0	0	1
M-104	7.3	70	23F	4	< 2	0.06	< 2	0.06	4	< 0.06	>8	1	0.06	< 0.06	>4	0.06	0.5	< 0.5	< 1	< 2	Maputo	1	1	1	0	1	1	0		0	0	1	0	1	0	0	0	0	1
M-105	7.6	69.5	3	< 0.03	< 2	1	< 2	0.12	< 2	0.25	>8	< 0.5	< 0.03	0.12	>4	0.25	0.5	1	< 1	< 2	Maputo	1	1	1	0	1	1	1	1	0	0	1	1	1	1	0	1	0	0
M-106	5.5	66	Not pneumo																		Maputo	0	0	0	0	1	1	1	1	0	0	1	0	1	1	0	1	0	1
M-107	6	65	19F	0.06	< 2	0.25	< 2	0.25	4	0.25	0.5	1	0.06	< 0.06	=4	0.25	0.25	< 0.5	< 1	< 2	Maputo	1	1	1	1	1	1	1	0	0	0	1	1	1	0	0	0	0	1
M-108	9.3	75	6B	0.06	< 2	0.25	< 2	0.25	4	0.12	0.5	1	0.12	< 0.06	>4	0.25	0.25	< 0.5	< 1	< 2	Maputo	1	1	1	1	0	1	1	0	0	0	1	0	0	1	0	0	0	0
M-109	8.2	72	23F	4	< 2	0.25	< 2	0.5	4	0.12	>8	1	0.06	< 0.06	>4	0.25	0.5	< 0.5	< 1	< 2	Maputo	1	1	1	1	1	1	1	0	0	1	0	0	0	0	0	0	0	1
M-110	8.9	90	6B	0.06	< 2	0.25	< 2	0.25	4	0.12	0.5	1	0.12	0.12	>4	0.25	0.5	< 0.5	< 1	< 2	Maputo	1	0	1	1	1	1	1	1	0	0	1	0	0	1	0	0	0	1
M-111	6.8	67																			Maputo	0	1	1	1	1	1	1	0	0	0	1	1	0	1	0	0	1	1
M-112	6.5	67	19A	0.06	< 2	0.25	< 2	0.25	=8	0.12	1	1	0.06	< 0.06	>4	0.25	0.5	< 0.5	< 1	< 2	Maputo	1	0	1	0	1	1	1	0	0	0	1	1	1	0	0	0	1	1
M002	13	97	9V	< 0.03	< 2	0.5	< 2	0.25	4	0.25	< 0.25	1	< 0.03	0.12	>4	0.5	0.25	< 0.5	< 1	< 2	Maputo	1	0	1	1	0	1	1	0	0	0	0	0	0	1	1	0	0	1
N-001	7.8	77	15A	< 0.03	< 2	0.25	< 2	0.06	< 2	< 0.06	0.5	1	< 0.03	< 0.06	=4	0.06	0.5	< 0.5	< 1	< 2	Nampula	1	1	1	1	1	1	1	0	0	0	1	0	0	1	0	0	0	1
N-002	6.9	70	16F	< 0.03	< 2	0.25	< 2	0.06	4	0.25	0.5	1	0.06	< 0.06	1	0.25	0.5	< 0.5	< 1	< 2	Nampula	1	1	1	1	0	1	1	0	0	0	1	0	0	0	0	0	1	1
N-003	15.1	94	6B	0.06	< 2	0.06	< 2	0.06	4	0.12	0.5	1	0.06	< 0.06	>4	0.12	0.5	< 0.5	< 1	< 2	Nampula	1	1	1	1	0	1	1	0	0	0	1	0	0	1	0	0	0	1
N-004	15.3	90	NT	< 0.03	< 2	0.12	< 2	0.12	< 2	0.12	>8	< 0.5	0.06	< 0.06	=4	0.12	0.5	< 0.5	< 1	< 2	Nampula	1	1	0	1	1	1	1	0	0	0	0	0	0	1	0	0	1	1
N-005	9.8	77	23F	0.06	< 2	0.5	< 2	0.06	4	0.12	0.5	1	0.06	< 0.06	>4	0.25	0.5	1	< 1	< 2	Nampula	1	0	1	1	0	1	1	0	0	1	0	0	0	0	0	0	1	1
N-006	9.3	71	3	< 0.03	< 2	0.5	< 2	0.12	4	0.12	>8	1	0.06	0.12	>4	0.25	0.5	< 0.5	< 1	< 2	Nampula	1	0		1	1	1	1	0	1	0	1	0	0	1	0	0	1	1
N-006	9.3	71	19F	0.06	< 2	0.5	< 2	0.25	4	0.25	0.5	1	0.12	< 0.06	>4	0.5	0.5	< 0.5	< 1	< 2	Nampula	1	0		1	1	1	1	0	1	0	1	0	0	1	0	0	1	1
N-007	6.5	66	28F	0.06	< 2	< 0.03	< 2	< 0.03	4	< 0.06	0.5	1	0.06	< 0.06	1	< 0.03	0.5	< 0.5	< 1	< 2	Nampula	1	0		1	1	1	1	1	0	0	0	0	0	0	0	0	1	1
N-008	9	73	6A	0.06	< 2	0.25	< 2	0.06	4	< 0.06	0.5	1	0.12	< 0.06	1	0.12	0.5	< 0.5	< 1	< 2	Nampula	1	0	1	1	1	1	1	0	0	0	0	1	1	0	0	0	1	0
N-009	7.9	66	19F	0.06	< 2	0.25	< 2	0.25	4	0.25	0.5	1	0.06	< 0.06	=4	0.25	0.25	< 0.5	< 1	< 2	Nampula	1	1	1	1	1	1	1	1	0	0	0	0	0	1	0	0	0	1
N-010	6.6	67	9N	0.06	< 2	< 0.03	< 2	< 0.03	4	< 0.06	0.5	1	0.06	< 0.06	>4	0.06	0.5	< 0.5	< 1	< 2	Nampula	1	0	1	1	1	1	1	1	1	1	1	0	0	0	0	0	1	1
N-0100	4.5	59																			Nampula	0	0	1	0	1	1	1	1	0	0	0	1	0	0	0	0	1	1
N-011	8.3	73	23F	4	< 2	0.25	< 2	0.25	4	0.12	>8	< 0.5	0.06	0.12	>4	0.25	0.5	< 0.5	< 1	< 2	Nampula	1	1	1	1	0	1	1	1	0	0	0		0	0	0	0	0	0
N-012	10	80	4	0.12	< 2	< 0.03	< 2	< 0.03	4	< 0.06	>8	1	0.06	< 0.06	=4	< 0.03	0.5	< 0.5	< 1	< 2	Nampula	1	0	1	1	1	1	1	0	0	0	0	0	0	1	0	0	0	1
N-013	9.7	78	19A	0.06	< 2	< 0.03	< 2	< 0.03	4	< 0.06	0.5	1	0.06	< 0.06	>4	< 0.03	0.5	< 0.5	< 1	< 2	Nampula	1	0	1	1	1	1	1	0	0	1	1	0	0	0	0	0	0	1
N-014	7	69	23F	0.06	< 2	< 0.03	< 2	< 0.03	4	< 0.06	0.5	1	0.06	< 0.06	>4	< 0.03	0.5	< 0.5	< 1	< 2	Nampula	1	1		0	0	1	1	0	0	0	0	1	0	0	0	0	1	0
N-015	16	90	3	0.06	< 2	1	< 2	0.12	4	0.12	>8	< 0.5	0.06	0.12	>4	0.5	0.25	< 0.5	< 1	< 2	Nampula	1	1	1	1	0	1	1	0	0	0	0	0	0	1	0	0	0	1
N-016	7.3	75	7C	0.06	< 2	0.25	< 2	0.12	4	0.25	< 0.25	1	0.06	< 0.06	>4	0.25	0.5	< 0.5	< 1	< 2	Nampula	1	0		0	0	1	1	0	0	0	0	0	0	0	0	0	1	1
N-017	8	77	13	< 0.03	< 2	0.25	< 2	0.12	4	0.12	0.5	1	0.06	< 0.06	>4	0.12	0.25	< 0.5	< 1	< 2	Nampula	1	1		1	1	1	1	0	1	0	0	0	0	0	0	0	1	1
N-018	9.9	84	9A	< 0.03	< 2	0.5	< 2	0.25	4	0.25	< 0.25	1	< 0.03	< 0.06	=4	0.25	0.25	< 0.5	< 1	< 2	Nampula	1	1		0	0	1	1	1	0	0	0	0	0	0	0	1	1	0
N-019	15.4	103																			Nampula	0	1	0	1	1	1	1	0	0	0	0	0	0	1	1	0	0	1
N-020	17.3	102	NT	0.06	< 2	0.12	< 2	0.12	< 2	0.25	< 0.25	< 0.5	< 0.03	0.12	=4	0.25	0.5	< 0.5	< 1	< 2	Nampula	1	1		1	0	1	0	0	0	0	0	1	0	1	0	0	0	1
N-021	12.5	98	6B	0.06	< 2	0.25	< 2	0.12	4	0.25	0.5	< 0.5	0.06	< 0.06	>4	0.25	0.25	< 0.5	< 1	< 2	Nampula	1	1	1	0	0	1	1	0	0	0	0	0	0	1	0	0	0	1
N-022	12.9	92	23F	4	< 2	0.25	< 2	0.25	4	0.25	>8	1	0.06	0.12	>4	0.5	0.5	< 0.5	< 1	< 2	Nampula	1	0		1	1	1	1	0	0	0	0	1	0	1	0	0	1	1
N-023	14	90	11A	0.06	< 2	< 0.03	< 2	< 0.03	4	< 0.06	0.5	1	0.06	< 0.06	=4	< 0.03	0.5	< 0.5	< 1	< 2	Nampula	1	1	1	1	0	1	1	0	0	0	1	0	0	0	0		0	1
N-024	13	90	9V	0.06	< 2	0.5	< 2	0.25	4	0.25	0.5	1	0.06	0.12	>4	0.5	0.5	< 0.5	< 1	< 2	Nampula	1	1	1	1	0	1	1	0	1	0	1	0	0	1	0		0	1
N-025	15.5	95	4	0.06	< 2	< 0.03	< 2	< 0.03	4	< 0.06	>8	1	0.06	< 0.06	>4	< 0.03	0.5	< 0.5	< 1	< 2	Nampula	1	1	0	1	1	1	0	0	0	0	0	1	0	1	0	0	1	1
N-026	7.5	72	19F	0.06	< 2	0.12	< 2	0.06	< 2	0.25	>8	1	0.06	< 0.06	>4	0.25	0.25	< 0.5	< 1	< 2	Nampula	1	1	1	1	1	1	1	1	1	0	1	0	1	1	0	1	1	1
N-027	5.4	62	6B	< 0.03	< 2	0.5	< 2	0.5	>8	0.25	>8	1	0.12	< 0.06	>4	0.5	0.5	< 0.5	< 1	< 2	Nampula	1	1	1	1	1	1	1	1	0	0	0	0	0	1	0	0	1	1
N-028	9	70	23F	< 0.03	< 2	< 0.03	< 2	< 0.03	4	< 0.06	>8	1	0.06	< 0.06	>4	< 0.03	0.5	< 0.5	< 1	< 2	Nampula	1	0	1	1	1	1	1	1	0	0	1	0	0	1	0	0	0	1
N-029	12.3	88	7C	< 0.03	< 2	0.25	< 2	0.12	4	0.12	< 0.25	1	0.06	< 0.06	>4	0.25	0.5	< 0.5	< 1	< 2	Nampula	1	1	1	1	1	1	1	0	0	0	0	0	0	1	0	1	1	1
N-030	8.2	75	6A	< 0.03	< 2	0.25	< 2	0.06	4	< 0.06	0.5	1	< 0.03	< 0.06	=4	0.06	0.5	< 0.5	< 1	< 2	Nampula	1	1	1	1	1	1	1	0	0	0	0	0	0	1	0	0	1	1
N-031	9.3	81	19F	0.06	< 2	0.5	< 2	0.25	4	0.12	0.5	1	0.06	< 0.06	>4	0.25	0.5	< 0.5	< 1	< 2	Nampula	1	0	1	0	1	1	1	0	0	0	0	1	0	1	0	0	0	1
N-032	14.5	91	NT	4	< 2	0.25	< 2	0.25	< 2	0.25	>8	< 0.5	0.06	< 0.06	>4	0.25	0.5	< 0.5	< 1	< 2	Nampula	1	1	1	1	1	1	1	0	0	0	0	0	0	0	0	0	1	1
N-032	14.5	91	19F	0.06	< 2	0.5	< 2	0.25	4	0.25	0.5	1	0.06	< 0.06	>4	0.25	0.5	< 0.5	< 1	< 2	Nampula	1	1	1	1	1	1	1	0	0	0	0	0	0	0	0	0	1	1
N-033	9	81	23F	>32	< 2	0.5	< 2	1	4	0.25	>8	< 0.5	>2	0.25	>4	0.25	0.5	< 0.5	< 1	< 2	Nampula	1	1		1	1	1	1	0	0	0	0	0	0	1	0	0	0	1
N-034	10.5	74	9L	0.06	< 2	< 0.03	< 2	< 0.03	4	< 0.06	< 0.25	1	0.06	< 0.06	0.25	< 0.03	0.5	< 0.5	< 1	< 2	Nampula	1	1		1	1	1	1	0	0	0	1	0	0	0	1	0	0	1
N-035	15	97	14	4	< 2	0.25	< 2	0.25	4	0.12	>8	1	0.06	< 0.06	=4	0.12	0.5	< 0.5	< 1	< 2	Nampula	1	1	1	1	1	1	1	0	0	0	0	0	0	0	0	0	0	0
N-036	13	97																			Nampula	0	0		1	0	1	1	0	0	0	0	0	0	1	1	0	0	1
N-037	14	93	19F	>32	< 2	4	< 2	4	4	1	8	1	>2	=1	>4	1	0.5	>2	< 1	< 2	Nampula	1	1	1	1	0	1	0	0	0	0	0	0	0	0	1	0	0	1
N-038	16.3	100	5	< 0.03	< 2	0.06	< 2	0.06	4	< 0.06	< 0.25	1	0.06	< 0.06	1	0.12	0.5	< 0.5	< 1	< 2	Nampula	1	0		1	1	1	1	0	0	0	0	0	0	1	0	0	1	1
N-039	10	77	19A	0.06	< 2	0.5	< 2	0.12	4	0.12	0.5	1	0.06	< 0.06	=4	0.12	0.25	< 0.5	< 1	< 2	Nampula	1	1		1		1			1	1	1	0		1	0	0	1	1
N-040	6.4	85																			Nampula	0	0	1	1	1	1	1	1	0	0	0	1	1	0	0	0	1	1
N-041	7.4	69	19A	< 0.03	< 2	0.5	< 2	0.12	4	0.12	< 0.25	1	0.06	< 0.06	=4	0.12	0.25	< 0.5	< 1	< 2	Nampula	1	0	1	0	0	1	1	0	0	0	0	0	1	0	0	0	1	1
N-042	13.5	90																			Nampula	0	0	1	1	1	1	1	0	0	0	0	0	0	0	0	0	1	1
N-043	14.3	98	15C	0.06	< 2	0.12	< 2	0.06	4	< 0.06	0.5	1	0.06	< 0.06	>4	0.06	0.5	< 0.5	< 1	< 2	Nampula	1	1	1	1	1	1	1	0	0	0	0	0	0	1	0	0	1	1
N-044	15	95	23F	4	< 2	0.25	< 2	0.25	4	0.12	>8	1	0.06	0.12	>4	0.25	0.5	< 0.5	< 1	< 2	Nampula	1	1	1	1	1	1	1	0	0	0	0	0	0	1	0	0	1	1
N-046	10.3	86																			Nampula	0	1	1	1	1	1	1	0	0	0	0	0	0	0	0	0	0	1
N-047	12	82	15A	0.06	< 2	0.5	< 2	0.12	4	0.12	0.5	1	0.06	< 0.06	2	0.25	0.5	1	< 1	< 2	Nampula	1	0	1	1	1	1	1	0	0	0	0	0	1	0	0	0	0	1
N-048	14	100	9V	8	< 2	0.5	< 2	0.25	>8	0.25	>8	1	0.06	< 0.06	=4	0.25	0.25	< 0.5	< 1	< 2	Nampula	1	0		1	1	1	0	0	0	0	0	0	0	0	1	1	0	1
N-049	6.4	77	19A	0.06	< 2	0.12	< 2	< 0.03	4	< 0.06	0.5	1	0.12	< 0.06	=4	0.06	0.5	< 0.5	< 1	< 2	Nampula	1	1		0	0	1	1	0	0	0	0	1	0	0	0	0	1	1
N-050	10.4	78																			Nampula	0	0	0	0	0	1	1	0	0	0	0	1	0	0	0	0	0	1
N-051	15.7	99	6B	0.06	< 2	0.12	< 2	0.12	4	0.12	0.5	< 0.5	0.06	< 0.06	>4	0.25	0.25	< 0.5	< 1	< 2	Nampula	1	0		0	1	1	1	0	1	0	0	0	0	0	0	0	1	1
N-052	16	103	6A	0.06	< 2	0.5	< 2	0.12	4	0.25	0.5	1	0.06	< 0.06	>4	0.25	0.5	< 0.5	< 1	< 2	Nampula	1	0		1	0	1	1	0	0	0	0	0	0	0	0	1	1	1
N-053	14	100	3	< 0.03	< 2	0.5	< 2	0.12	< 2	0.12	>8	< 0.5	0.06	0.12	>4	0.25	0.25	< 0.5	< 1	< 2	Nampula	1	0	0	0	1	1	1	0	0	0	0	0	0	1	0	0	0	1
N-054	4.8	58	3	< 0.03	< 2	1	< 2	0.12	4	0.25	>8	1	0.06	0.12	>4	0.25	0.5	< 0.5	< 1	< 2	Nampula	1	1	1	1	1	1	1	1	0	0	0	1	0	0	0	0	0	1
N-055	16.4	98	23F	< 0.03	< 2	0.25	< 2	0.06	4	0.12	0.5	1	0.06	< 0.06	>4	0.12	0.5	1	< 1	< 2	Nampula	1	1		1	1	1	1	0	0	0	0	0	0	1	0	0	0	1
N-056	5.1	62	14	< 0.03	< 2	0.5	< 2	0.25	4	0.25	0.5	1	0.06	< 0.06	=4	0.25	0.5	< 0.5	< 1	< 2	Nampula	1	0	1	0	0	1	0	0	0	0	0	0	0	0	0	0	0	1
N-057	7.4	66	19F	0.06	< 2	0.5	< 2	0.25	4	0.25	< 0.25	< 0.5	0.06	< 0.06	=4	0.25	0.25	< 0.5	< 1	< 2	Nampula	1	1	1	1	1	1	1	1	0	0	0	0	0	1	0	0	0	1
N-058	8.6	76	6A	0.06	< 2	0.25	< 2	0.06	4	< 0.06	0.5	1	0.06	< 0.06	>4	0.12	0.5	< 0.5	< 1	< 2	Nampula	1	0	1	1	1	1	1	0	0	0	1	0	0	1	0	1	0	1
N-059	13.7	84	3	0.06	< 2	0.5	< 2	0.12	4	0.25	>8	1	0.12	0.12	>4	0.25	0.5	1	< 1	< 2	Nampula	1	0	1	1	1	1	0	0	0	0	0	0	0	0	0	0	0	1
N-060	13	81	NT	4	< 2	0.25	< 2	0.12	4	0.12	>8	1	< 0.03	< 0.06	>4	0.25	0.5	< 0.5	< 1	< 2	Nampula	1	1		1	0	1	1	0	0	0	0	0	0	0	0	0	0	1
N-061	14.9	95	11A	0.06	< 2	0.5	< 2	0.25	4	0.25	0.5	1	0.06	< 0.06	>4	0.25	0.25	1	< 1	< 2	Nampula	1	1	0	1	0	1	1	0	0	0	0	0	0	0	0	0	0	1
N-062	15.4	97.5	14	0.06	< 2	0.25	< 2	0.12	4	0.12	>8	1	0.06	< 0.06	>4	0.12	0.5	< 0.5	< 1	< 2	Nampula	1	1		1	1	1	1	0	0	0	0	0	0	1	0	0	0	1
N-063	8.2	65	23F	< 0.03	< 2	< 0.03	< 2	< 0.03	4	< 0.06	>8	1	0.06	< 0.06	=4	< 0.03	0.5	< 0.5	< 1	< 2	Nampula	1	0	1	0	0	1	1	1	0	0	0	0	0	0	0	0	0	1
N-064	13.5	89	19F																		Maputo	1	0	1	1	1	1	1	0	0	0	0	0	0	1	0	0	1	1
N-065	8.2	74	23F	< 0.03	< 2	0.25	< 2	0.06	4	0.12	< 0.25	1	0.06	< 0.06	=4	0.12	0.5	1	< 1	< 2	Nampula	1	0	1	1	1	1	1	1	0	0	0	0	0	0	0	0	1	1
N-066	12.5	90	19A	0.06	< 2	0.06	< 2	< 0.03	4	< 0.06	0.5	1	< 0.03	< 0.06	=4	< 0.03	0.5	< 0.5	< 1	< 2	Nampula	1	1	1	1	1	1	1	0	0	0	0	0	0	1	0	1	1	1
N-067	8.5	73	23F	0.06	< 2	0.5	< 2	0.06	4	0.12	0.5	1	0.06	< 0.06	>4	0.25	0.5	1	< 1	< 2	Nampula	1	1		1	1	1	1	1	0	0	0	0	0	0	0	1	1	1
N-068	5.4	62	19A	< 0.03	< 2	0.25	< 2	0.12	>8	0.12	>8	1	< 0.03	< 0.06	2	0.12	0.5	< 0.5	< 1	>2	Nampula	1	0	1	1	1	1	1	0	0	0	0	1	0	1	0	0	1
N-069	13.6	92	NT	0.06	< 2	< 0.03	< 2	< 0.03	< 2	< 0.06	>8	< 0.5	0.12	< 0.06	=4	< 0.03	0.5	< 0.5	< 1	< 2	Nampula	1	1	1	1	1	1	1	0	0	0	0	0	0	1	0	0	0	1
N-070	16.1	102	11A	< 0.03	< 2	< 0.03	< 2	< 0.03	4	< 0.06	< 0.25	1	0.06	< 0.06	=4	< 0.03	0.5	< 0.5	< 1	< 2	Nampula	1	1		1	0	1	1	0	0	0	0	0	0	1	0	0	1	1
N-071	17.7	94	Not pneumo																		Nampula	0	1	1	0	0	1	1	0	0	0	0	0	0	1	0	0	1	1
N-072	8.8	70	23F	0.06	< 2	0.5	< 2	0.06	4	0.12	0.5	1	0.06	< 0.06	>4	0.25	0.5	1	< 1	< 2	Nampula	1	1	1	0	0	1	1	0	0	0	0	0	0	1	0	0	1	1
N-073	12	75	NT	0.06	< 2	0.25	< 2	0.12	4	0.12	0.5	1	0.06	< 0.06	>4	0.12	0.5	< 0.5	< 1	< 2	Nampula	1	0	1	1	1	1	1	0	0	0	0	0	0	0	0	0	1	1
N-074	9.5	75	19F	0.06	< 2	0.5	< 2	0.25	4	0.25	0.5	1	0.06	< 0.06	>4	0.25	0.5	< 0.5	< 1	< 2	Nampula	1	1		0	1	1	1	1	0	0	0	0	0	0	0	0	1	1
N-075	16.3	96																			Maputo	0	0	1	0	1	1	1	0	0	0	0	0	0	1	0	0	1	1
N-076	13.5	90	23F	0.06	< 2	0.5	< 2	0.06	4	0.12	0.5	1	0.06	< 0.06	>4	0.12	0.5	1	< 1	< 2	Nampula	1	0	1	0	1	1	1	0	0	0	0	0	0	0	0	0	1	1
N-077	8.2	73	19A	< 0.03	< 2	0.12	< 2	< 0.03	4	< 0.06	0.5	1	0.12	< 0.06	>4	0.06	0.5	< 0.5	< 1	< 2	Nampula	1	0	1	1	1	1	1	0	0	0	0	0	0	0	0	1	0
N-078	12	92	Not pneumo																		Nampula	0	0	1	1	0	1	1	0	1	0	1	0	0	0	0	0	0	1
N-079	12	84	14	< 0.03	< 2	0.25	< 2	0.25	4	0.25	>8	1	0.06	< 0.06	=4	0.25	0.5	< 0.5	< 1	< 2	Maputo	1	0	1	1	1	1	0	0	0	0	0	0	0	0	0	0	1	1
N-080	15	99	15B	0.06	< 2	0.12	< 2	0.06	4	0.12	0.5	1	0.06	< 0.06	>4	0.12	0.5	< 0.5	< 1	< 2	Maputo	1	0	1	1	1	1	1	0	0	0	0	0	0	0	0	0	1	1
N-081	12.9	87	7C	< 0.03	< 2	< 0.03	< 2	< 0.03	< 2	< 0.06	< 0.25	< 0.5	< 0.03	< 0.06	=4	< 0.03	0.25	< 0.5	< 1	< 2	Maputo	1	0	1	1	1	1	1	0	0	0	0	1	0	1	0	0	0	1
N-082	6	69	19A	0.06	< 2	0.06	< 2	< 0.03	4	< 0.06	0.5	1	0.12	< 0.06	>4	0.06	0.25	< 0.5	< 1	< 2	Nampula	1	0	1	0	1	1	1	1	0	0	0	0	0	0	0	0	1	1
N-083	13	77	NT	4	< 2	0.25	< 2	0.25	< 2	0.25	>8	1	0.06	< 0.06	=4	0.25	0.25	< 0.5	< 1	< 2	Nampula	1	0	1	1	1	1	1	0	0	0	0	0	0	1	0	0	0	1
N-084	8.3	33	19F	0.06	< 2	0.25	< 2	0.25	4	0.12	0.5	1	0.06	< 0.06	>4	0.25	0.5	< 0.5	< 1	< 2	Nampula	1	1	1	1	1	1	1	1	1	0	1	0	1	0	0	0	1	1
N-085	12	88	19F	< 0.03	< 2	0.5	< 2	0.25	4	0.25	< 0.25	1	0.06	< 0.06	=4	0.25	0.5	< 0.5	< 1	< 2	Nampula	1	0		1	1	1	1	0	0	0	0	0	0	0	0	0	0	1
N-086	11.5	79	14	0.06	< 2	0.25	< 2	0.06	4	0.12	>8	1	0.06	< 0.06	>4	0.12	0.25	< 0.5	< 1	< 2	Maputo	1	0	1	1	1	1	1	0	0	0	1	0	0	1	0	0	1	1
N-087	8.3	72	19A	0.06	< 2	0.25	< 2	0.25	4	0.12	< 0.25	1	0.06	< 0.06	=4	0.25	0.25	< 0.5	< 1	< 2	Maputo	1	0	1	1	1	1	0	0	0	0	0	0	0	0	0	0	0	1
N-088	14	99	14	< 0.03	< 2	0.12	< 2	0.12	>8	0.12	>8	1	0.06	< 0.06	>4	0.12	0.25	< 0.5	< 1	< 2	Maputo	1	1	0	1	1	1	1	0	0	0	0	0	0	1	0	0	0	1
N-089	7.3	63	14	< 0.03	< 2	0.25	< 2	0.06	4	0.12	>8	1	0.06	< 0.06	1	0.12	0.25	< 0.5	< 1	< 2	Maputo	1	1	1	0	0	1	1	1	0	0	0	0	0	1	0	0	1	1
N-090	4.1	52	19F	0.06	< 2	0.5	< 2	0.25	4	0.25	0.5	1	0.06	< 0.06	>4	0.25	0.5	< 0.5	< 1	< 2	Nampula	1	0	1	0	0	1	1	1	0	0	0	0	0	0	0	0	1	1
N-091	10.3	76	NT	0.06	< 2	0.25	< 2	0.25	4	0.25	0.5	1	0.06	0.12	=4	0.25	0.5	< 0.5	< 1	< 2	Maputo	1	0	1	1	1	1	1	1	0	0	0	0	0	0	0	0	1	1
N-092	4.3	53																			Nampula	0	0	1	0	1	1	1	1	0	0	0	0	0	1	0	1	0	0
N-093	14.5	92																			Nampula	0	0		1	1	1	1		0	0	0	0	0	0	0	0	0	1
N-094	10.5	84																			Nampula	0	1	1	1	1	1	1		0	0	0	0	0	1	0	0	1	1
N-095	15.1	97																			Nampula	0	1	1	1	1	1	1	0	0	0	0	0	0	1	0	0	1	1
N-096	6.5	87	6B	0.06	< 2	0.25	< 2	0.25	>8	0.25	>8	1	0.12	< 0.06	>4	0.25	0.5	< 0.5	< 1	< 2	Nampula	1	0	1	1	1	1	1	1	0	0	0	1	0	1	0	1	0	1
N-097	11.8	84	6A	0.06	< 2	0.25	< 2	0.06	4	< 0.06	0.5	1	0.12	< 0.06	>4	0.06	0.5	< 0.5	< 1	< 2	Nampula	1	0	1	1	1	1	1		0	0	0	1	0	1	0	0	0	1
N-098	8.5	72	NT	4	< 2	0.12	< 2	0.12	< 2	0.12	>8	1	0.06	< 0.06	=4	0.25	0.25	< 0.5	< 1	< 2	Nampula	1	0	1	0	1	1	1	1	0	0	0	0	1	1	0	0	0	1
N-099	7.5	65																			Nampula	0	1	1	1	1	1	1	0	0	0	0	1	0	0	0	0	1	1
N-101	18.5	65	6B	0.06	< 2	0.25	< 2	0.12	4	0.25	< 0.25	1	0.06	< 0.06	>4	0.25	0.25	< 0.5	< 1	< 2	Nampula	1	1	1	1	1	1	1	1	0	0	0	0	0	0	0		1	1
N-102	16.2	99	35B	0.06	< 2	0.5	< 2	0.06	4	0.12	0.5	1	0.12	< 0.06	=4	0.12	0.5	< 0.5	< 1	< 2	Nampula	1	1	1	1	1	1	1		0	0	0	1	0	1	0	0	1	1
N-103	9.1	84	6A	0.06	< 2	0.5	< 2	0.25	4	0.25	0.5	1	0.06	< 0.06	>4	0.25	0.5	< 0.5	< 1	< 2	Nampula	1	1		0	0	1	1	0	0	0	1	0	0	1	0	0	1	1
N-104	9.2	78	10A	0.06	< 2	< 0.03	< 2	< 0.03	4	< 0.06	>8	1	0.12	< 0.06	>4	< 0.03	0.5	< 0.5	< 1	< 2	Maputo	1	0	1	1	1	1	1	1	0	0	0	0	0	1	0	1	1	1
N-105	2.6	52																			Nampula	0	0	1	0	1	1	1	1	0	0	0	1	1	1	0	0	1
N-106	5.4	57	NT	4	< 2	0.25	< 2	0.25	< 2	0.12	>8	1	< 0.03	< 0.06	>4	0.25	0.5	< 0.5	< 1	< 2	Nampula	1	0	1	0	1	1	1	1	0	0	0	0	0	0	0	0	0	1
N-107	5.9	55	19F	0.06	< 2	0.25	< 2	0.25	4	0.25	< 0.25	< 0.5	0.06	< 0.06	=4	0.25	0.25	< 0.5	< 1	< 2	Nampula	1	1	1	0	0	1	1	1	0	0	0	0	0	1	0	0	1	1
N-108	12	98	6B	0.06	< 2	0.06	< 2	< 0.03	4	0.12	0.5	1	0.06	< 0.06	>4	0.12	0.5	< 0.5	< 1	< 2	Nampula	1	1	1	1	1	1	1	0	0	0	0	0	0	1	0	0	0	1
N-109	5.3	60																			Maputo	0	0	1	0	1	1	1	1	0	0	1	0	0	1	0	0	1	1
N045	15	94																			Nampula	0	0	1	1	1	1	1	0	0	0	0	0	0	1	1	0	0	1
c-038	7.2	63.3	19F	0.06	< 2	0.25	< 2	0.25	4	0.25	0.5	1	0.12	< 0.06	=4	0.25	0.5	< 0.5	< 1	< 2	DSSManhica	1	1	0		0	0	1	1	0	0	0		0	1	0	0	0	1
c-111	11.8	83.4	16F																		DSSManhica	1	1			0	0	1	0	0	0	0	0	0	0	0	0	1	1
c-230	6	61.8	19F																		DSSManhica	1	1	0		0	0	1	1	0	1	1	0	1	1	0	1	1	1
h-169	9	80	6A	0.06	< 2	< 0.03	< 2	< 0.03	4	< 0.06	0.5	< 0.5	0.06	< 0.06	=4	< 0.03	0.25	< 0.5	< 1	< 2	MDHManhica	1	0	0	1	1	1	1	1	0	0	0	0	1	1	0	0	1	1
